# Supplementary material for: Transcriptomic Profiling of In Vitro Tumor-Stromal Cell Paracrine Crosstalk Identifies Involvement of the Integrin Signaling Pathway in the Pathogenesis of Mesenteric Fibrosis in Human Small Intestinal Neuroendocrine Neoplasms
Source: Front Oncol. 2021 Feb 24;11:629665. doi: 10.3389/fonc.2021.629665 (PMC7943728; doi:10.3389/fonc.2021.629665)
Supplement: Supplementary File 1 — Read count table summarizing number of reads for each sample analysed by RNA sequencing. [file DataSheet_1.xlsx]

## Sheet: featureCounts_assignment_plot
Category	Assigned	Unassigned_MappingQuality	Unassigned_Duplicate	Unassigned_NoFeatures	Unassigned_Ambiguity	Million Reads
10_HEK_PCM1	13874173	9523016	5290122	1053943	184925	29.9262
11_HEK_PCM2	18342100	12307604	6283223	1319417	242120	38.4945
12_HEK_PCM3	20009132	13676314	6725533	1470279	265464	42.1467
13_KRJ_CM1	10844358	12216864	7903776	1895801	132312	32.9931
14_KRJ_CM2	11127785	13553196	9703236	2001668	136638	36.5225
15_KRJ_CM3	9616934	12272899	8631084	2204042	118104	32.8431
16_KRJ_SFM1	10095336	12091727	8688470	2203741	124527	33.2038
17_KRJ_SFM2	10252043	12203541	7762255	1987478	129343	32.3347
18_KRJ_SFM3	12285890	12679747	7034811	2262763	156322	34.4195
19_KRJ_HCM1	6070170	11065116	11238780	1219844	76081	29.67
1_HEK_CM1	7738075	9242393	9781469	661392	103093	27.5264
20_KRJ_HCM2	6962432	12602614	10899948	1303061	90974	31.859
21_KRJ_HCM3	11325928	10018100	3662751	2146121	142374	27.2953
22_P-STS_CM1	15126508	8959512	4356434	3741263	185734	32.3695
23_P-STS_CM2	9930016	6167604	4512143	2542918	121731	23.2744
24_P-STS_CM3	10295420	6164037	3933558	2861473	124920	23.3794
25_P-STS_SFM1	19216382	10244402	5102169	4616016	236165	39.4151
26_P-STS_SFM2	10413538	6316075	4404539	2649721	128287	23.9122
27_P-STS_SFM3	16843144	9039067	4126842	4294687	206012	34.5098
28_P-STS_HCM1	18464423	10159351	4255636	5149933	228074	38.2574
29_P-STS_HCM2	11758679	6847516	2905439	3568425	146057	25.2261
2_HEK_CM2	16407627	11925251	5875919	1322461	215984	35.7472
30_P-STS_HCM3	13338719	6938171	1525376	4012856	165060	25.9802
3_HEK_CM3	13922909	10378686	5260750	1221004	185059	30.9684
4_HEK_SFM1	16079287	10788378	4901134	1239986	208507	33.2173
5_HEK_SFM2	13803194	11520629	7697300	1026330	179196	34.2266
6_HEK_SFM3	14965418	11474423	7609340	1275274	195315	35.5198
7_HEK_KCM1	8849001	10863649	11362707	586221	120280	31.7819
8_HEK_KCM2	9246530	10218091	11021452	677621	122204	31.2859
9_HEK_KCM3	8980477	10279991	10550624	632609	123341	30.567
