# Supplementary material for: Transcriptomic Profiling of In Vitro Tumor-Stromal Cell Paracrine Crosstalk Identifies Involvement of the Integrin Signaling Pathway in the Pathogenesis of Mesenteric Fibrosis in Human Small Intestinal Neuroendocrine Neoplasms
Source: Front Oncol. 2021 Feb 24;11:629665. doi: 10.3389/fonc.2021.629665 (PMC7943728; doi:10.3389/fonc.2021.629665)
Supplement: Supplementary Table 5 — Differentially expressed genes (downregulated) in KRJ-I cells using RNA sequencing analysis. [file Table_5.xlsx]

## Sheet: Table S5
Id	16_KRJ_SFM1	17_KRJ_SFM2	18_KRJ_SFM3	13_KRJ_CM1	14_KRJ_CM2	15_KRJ_CM3	19_KRJ_HCM1	20_KRJ_HCM2	21_KRJ_HCM3	norm.16_KRJ_SFM1	norm.17_KRJ_SFM2	norm.18_KRJ_SFM3	norm.13_KRJ_CM1	norm.14_KRJ_CM2	norm.15_KRJ_CM3	norm.19_KRJ_HCM1	norm.20_KRJ_HCM2	norm.21_KRJ_HCM3	baseMean	KRJ_SFM	KRJ_CM	KRJ_HCM	FoldChange	log2FoldChange	pvalue	padj	dispGeneEst	dispFit	dispMAP	dispersion	betaConv	maxCooks
FUT7	165	185	312	65	78	55	40	56	79	156	171	240	57	68	55	63	80	66	106.23	189	60	70	0.367	-1.446	3.00417e-12	1.23727e-09	0.0233	0.0182	0.0197	0.0197	TRUE	0.4178
HMGCS1	3019	3223	4617	2229	2330	2041	1393	1423	2842	2852	2983	3549	1970	2017	2034	2199	2030	2383	2446.59	3128	2007	2204	0.705	-0.504	2.35522e-09	5.5596e-07	0.0063	0.0036	0.0047	0.0047	TRUE	0.1131
AHNAK	1767	1756	1657	1670	1633	1295	718	641	1209	1670	1625	1274	1476	1413	1291	1134	914	1014	1312.35	1523	1393	1021	0.67	-0.577	2.13643e-08	4.16791e-06	0.011	0.0041	0.0067	0.0067	TRUE	0.1671
POLR2A	4174	4315	5103	4146	4194	3654	2115	2005	3702	3944	3994	3923	3665	3630	3642	3339	2860	3105	3566.9	3954	3646	3101	0.784	-0.351	2.70641e-08	5.18884e-06	0.0016	0.0034	0.0026	0.0026	TRUE	0.0357
RASA1	1169	1172	1352	981	1029	840	532	468	1007	1105	1085	1039	867	891	837	840	668	845	908.43	1076	865	784	0.731	-0.453	4.24376e-07	6.12865e-05	0.0045	0.0047	0.0046	0.0046	TRUE	0.1269
FGFR1	357	310	364	224	238	179	115	140	229	337	287	280	198	206	178	182	200	192	228.87	301	194	191	0.636	-0.653	7.6536e-07	0.000102453	0	0.01	0.0079	0.0079	TRUE	0.0813
TIPARP	1100	1155	1390	1111	1173	913	537	503	984	1039	1069	1069	982	1015	910	848	718	825	941.67	1059	969	797	0.753	-0.409	7.73925e-07	0.000102453	0.002	0.0046	0.0037	0.0037	TRUE	0.0559
RB1	2060	2141	2525	2357	2413	1852	1003	996	1895	1946	1982	1941	2084	2089	1846	1584	1421	1589	1831.22	1956	2006	1531	0.783	-0.352	1.48313e-06	0.000189568	0.0021	0.0038	0.0032	0.0032	TRUE	0.0389
VIM	12577	12382	15724	9985	10266	9109	5946	7323	11171	11883	11462	12088	8827	8886	9079	9387	10447	9369	10158.5	11811	8931	9734	0.824	-0.279	1.5655e-06	0.000197822	0.0015	0.0031	0.0023	0.0023	TRUE	0.0332
SELL	3668	3752	4113	3368	3564	2923	1574	1955	3319	3466	3473	3162	2977	3085	2913	2485	2789	2783	3014.84	3367	2992	2686	0.799	-0.324	1.72556e-06	0.00021086	0.0021	0.0034	0.0029	0.0029	TRUE	0.0332
LYPD6B	228	272	314	133	155	132	78	123	163	215	252	241	118	134	132	123	175	137	169.69	236	128	145	0.613	-0.707	3.88424e-06	0.00041136	0.0051	0.0125	0.0107	0.0107	TRUE	0.1988
KIF21B	1028	950	1084	862	872	690	441	439	852	971	879	833	762	755	688	696	626	715	769.5	894	735	679	0.761	-0.393	1.32459e-05	0.00121731	0.0034	0.005	0.0045	0.0045	TRUE	0.0444
ABCA2	197	206	297	91	97	81	93	80	134	186	191	228	80	84	81	147	114	112	135.96	202	82	124	0.609	-0.715	1.41438e-05	0.00125824	0.0061	0.0148	0.0123	0.0123	TRUE	0.1401
CKAP5	2369	2465	2803	2512	2413	2008	1215	1183	2214	2238	2282	2155	2221	2089	2001	1918	1688	1857	2049.78	2225	2104	1821	0.819	-0.288	4.00203e-05	0.00309045	0.0019	0.0037	0.003	0.003	TRUE	0.0315
ARL4C	321	300	331	311	374	254	106	148	219	303	278	254	275	324	253	167	211	184	249.93	278	284	187	0.674	-0.569	4.04903e-05	0.00310519	0.0079	0.0094	0.009	0.009	TRUE	0.1147
ALDH1L2	587	683	743	404	454	339	291	262	552	555	632	571	357	393	338	459	374	463	460.24	586	363	432	0.74	-0.435	5.12048e-05	0.00374603	0.0054	0.0064	0.0061	0.0061	TRUE	0.1003
E2F7	805	770	1035	653	662	583	396	320	727	761	713	796	577	573	581	625	457	610	632.41	757	577	564	0.747	-0.421	5.22604e-05	0.00379075	0.0077	0.0055	0.0061	0.0061	TRUE	0.2029
STK17B	2244	2358	2547	2488	2424	1959	1054	1191	2097	2120	2183	1958	2199	2098	1953	1664	1699	1759	1959.19	2087	2083	1707	0.819	-0.287	5.44489e-05	0.00390627	0.0021	0.0037	0.0031	0.0031	TRUE	0.0241
CCNA2	1086	1130	1461	1230	1250	980	532	578	1061	1026	1046	1123	1087	1082	977	840	825	890	988.39	1065	1049	852	0.801	-0.321	6.36331e-05	0.00447848	0.0017	0.0045	0.0035	0.0035	TRUE	0.0281
CECR1	769	789	843	845	879	720	362	376	648	727	730	648	747	761	718	572	536	543	664.64	702	742	550	0.784	-0.35	6.96646e-05	0.00480361	0	0.0053	0.0038	0.0038	TRUE	0.0367
ST6GAL1	5831	5917	6777	5425	5249	4062	2877	2821	5525	5509	5477	5210	4796	4543	4049	4542	4025	4634	4753.77	5399	4463	4400	0.816	-0.294	7.03789e-05	0.00480361	0.0043	0.0032	0.0037	0.0037	TRUE	0.0532
PLP2	1145	1096	1230	945	986	904	460	613	943	1082	1015	946	835	853	901	726	875	791	891.48	1014	863	797	0.787	-0.345	7.28155e-05	0.00483203	0.0032	0.0047	0.0042	0.0042	TRUE	0.0518
ADD3	1987	2039	2243	2036	2114	1691	968	891	1881	1877	1887	1724	1800	1830	1685	1528	1271	1577	1686.78	1829	1772	1459	0.799	-0.323	9.17341e-05	0.00560485	0.0048	0.0039	0.0043	0.0043	TRUE	0.0995
ASPM	1114	1207	1298	1094	1074	915	580	498	1018	1053	1117	998	967	930	912	916	710	854	939.58	1056	936	827	0.784	-0.352	0.000100271	0.00602707	0.0052	0.0046	0.0047	0.0047	TRUE	0.1116
LMNB1	2268	2319	3114	2554	2526	2116	1164	1324	2202	2143	2147	2394	2258	2186	2109	1838	1889	1847	2089.97	2228	2184	1858	0.833	-0.263	0.000102686	0.00613907	0.0015	0.0037	0.0028	0.0028	TRUE	0.0349
DGKD	2370	2407	2608	2222	2265	1915	1207	1187	2106	2239	2228	2005	1964	1960	1909	1906	1693	1766	1963.42	2157	1944	1788	0.829	-0.271	0.000120992	0.00708122	0.0018	0.0037	0.003	0.003	TRUE	0.0315
PCGF5	1717	1882	2079	1798	1878	1507	873	881	1712	1622	1742	1598	1589	1626	1502	1378	1257	1436	1527.83	1654	1572	1357	0.822	-0.282	0.000137235	0.00790703	0.0018	0.004	0.0032	0.0032	TRUE	0.0329
AKAP13	3545	3802	4132	3716	3654	2997	1874	1696	3362	3349	3519	3176	3285	3163	2987	2959	2420	2820	3075.3	3348	3145	2733	0.816	-0.293	0.000145649	0.00826337	0.0046	0.0034	0.0039	0.0039	TRUE	0.0792
TREML2	289	290	417	266	288	198	134	133	244	273	268	321	235	249	197	212	190	205	238.86	287	227	202	0.702	-0.511	0.000150139	0.00847484	0.0056	0.0097	0.0085	0.0085	TRUE	0.0945
HMGCR	2319	2471	3418	2084	1965	1568	1208	1185	2415	2191	2287	2628	1842	1701	1563	1907	1691	2025	1981.65	2369	1702	1874	0.792	-0.336	0.000151844	0.0085278	0.0073	0.0037	0.0052	0.0052	TRUE	0.0746
ZBTB38	2561	2686	3245	2593	2574	1857	1330	1180	2445	2420	2486	2495	2292	2228	1851	2100	1683	2050	2178.37	2467	2124	1944	0.789	-0.342	0.000154969	0.00865956	0.0082	0.0037	0.0054	0.0054	TRUE	0.1087
CKAP2	957	963	1246	939	961	813	485	477	931	904	891	958	830	832	810	766	681	781	828.07	918	824	743	0.81	-0.303	0.000201014	0.0106951	0.0007	0.0049	0.0035	0.0035	TRUE	0.04
IDI1	2040	2290	3179	1763	1802	1542	1055	1233	2187	1927	2120	2444	1558	1560	1537	1666	1759	1834	1822.77	2164	1552	1753	0.811	-0.303	0.000254987	0.0130067	0.0048	0.0038	0.0044	0.0044	TRUE	0.1048
CSE1L	2019	2025	2724	1953	1993	1776	988	1087	2095	1908	1874	2094	1726	1725	1770	1560	1551	1757	1773.92	1959	1740	1623	0.83	-0.268	0.000258585	0.0130458	0.0022	0.0038	0.0033	0.0033	TRUE	0.0451
SLC44A1	555	607	666	434	452	378	275	261	516	524	562	512	384	391	377	434	372	433	443.24	533	384	413	0.778	-0.363	0.000259274	0.0130458	0	0.0066	0.0048	0.0048	TRUE	0.0526
CASC5	462	502	551	480	516	397	228	169	426	437	465	424	424	447	396	360	241	357	394.41	442	422	319	0.727	-0.46	0.000262878	0.0131085	0.0131	0.007	0.0085	0.0085	TRUE	0.3205
NIN	5530	5792	6458	5290	5335	4080	2855	2551	5341	5225	5362	4964	4676	4618	4067	4507	3639	4479	4615.27	5184	4454	4208	0.812	-0.3	0.000274243	0.0136142	0.0067	0.0033	0.0047	0.0047	TRUE	0.1124
ABLIM1	1528	1568	1708	1506	1467	1149	764	684	1402	1444	1451	1313	1331	1270	1145	1206	976	1176	1256.91	1403	1249	1119	0.799	-0.324	0.000289026	0.0141742	0.0059	0.0042	0.0049	0.0049	TRUE	0.0962
ARRDC3	105	129	136	125	117	109	46	51	66	99	119	105	110	101	109	73	73	55	93.81	108	107	67	0.61	-0.713	0.000345136	0.0165427	0	0.0202	0.0152	0.0152	TRUE	0.1783
KIF11	1171	1359	1672	1364	1388	1117	608	704	1222	1106	1258	1285	1206	1201	1113	960	1004	1025	1128.8	1216	1173	996	0.82	-0.287	0.000347351	0.0165775	0.0025	0.0043	0.0036	0.0036	TRUE	0.0497
CENPE	919	880	1082	909	931	934	469	434	774	868	815	832	804	806	931	740	619	649	784.85	838	847	669	0.797	-0.328	0.000349762	0.0166212	0.0039	0.005	0.0046	0.0046	TRUE	0.0606
MSL3	1610	1565	1773	1285	1403	1238	747	831	1479	1521	1449	1363	1136	1214	1234	1179	1186	1240	1280.25	1444	1195	1202	0.834	-0.262	0.000357664	0.0168335	0.0013	0.0042	0.0031	0.0031	TRUE	0.02
PICALM	923	838	977	843	885	722	423	378	803	872	776	751	745	766	720	668	539	673	723.36	800	744	627	0.787	-0.346	0.000357524	0.0168335	0.0052	0.0052	0.0052	0.0052	TRUE	0.1111
SLC39A10	208	244	258	181	172	144	92	93	181	197	226	198	160	149	144	145	133	152	166.98	207	151	143	0.696	-0.523	0.000360284	0.0168335	0	0.0126	0.009	0.009	TRUE	0.0463
DUSP11	585	610	795	544	493	432	283	344	507	553	565	611	481	427	431	447	491	425	492.16	576	446	454	0.785	-0.35	0.000417122	0.0191669	0.0023	0.0062	0.0049	0.0049	TRUE	0.0374
FAM91A1	846	825	1025	818	805	708	415	402	803	799	764	788	723	697	706	655	574	673	708.74	784	709	634	0.812	-0.301	0.000432797	0.0198054	0.0005	0.0052	0.0037	0.0037	TRUE	0.0522
BARD1	561	528	573	536	549	436	243	252	462	530	489	440	474	475	435	384	360	387	441.5	486	461	377	0.777	-0.364	0.00048868	0.0221801	0.0026	0.0066	0.0053	0.0053	TRUE	0.0555
NEMP1	779	742	756	652	691	662	354	337	616	736	687	581	576	598	660	559	481	517	599.4	668	611	519	0.777	-0.364	0.000505787	0.0227706	0.0068	0.0056	0.006	0.006	TRUE	0.1053
PEG10	1360	1512	1773	1403	1355	1117	722	689	1415	1285	1400	1363	1240	1173	1113	1140	983	1187	1209.27	1349	1175	1103	0.82	-0.287	0.000523107	0.0233613	0.0035	0.0042	0.004	0.004	TRUE	0.0707
CENPF	1830	1946	2145	1912	1937	1842	974	1002	1671	1729	1801	1649	1690	1677	1836	1538	1429	1401	1638.96	1726	1734	1456	0.842	-0.248	0.00055619	0.024543	0.0017	0.0039	0.003	0.003	TRUE	0.0209
MGEA5	2756	2773	3120	2868	2782	2568	1408	1374	2649	2604	2567	2398	2535	2408	2560	2223	1960	2222	2386.31	2523	2501	2135	0.847	-0.239	0.000561537	0.024681	0.002	0.0036	0.003	0.003	TRUE	0.0403
GCGR	54	46	55	20	13	21	17	13	17	51	43	42	18	11	21	27	19	14	27.27	45	17	20	0.424	-1.236	0.000594705	0.0254351	0.0018	0.0624	0.0516	0.0516	TRUE	0.3022
HMMR	1040	1016	1340	922	978	914	511	588	956	983	940	1030	815	847	911	807	839	802	885.9	984	858	816	0.828	-0.273	0.000631954	0.0265182	0.001	0.0047	0.0034	0.0034	TRUE	0.0231
ZFP36L2	1237	1052	1482	1125	1117	900	609	586	1029	1169	974	1139	994	967	897	961	836	863	977.85	1094	953	887	0.809	-0.306	0.000630431	0.0265182	0.0048	0.0046	0.0047	0.0047	TRUE	0.073
ERP44	1275	1241	1532	1199	1146	1024	636	707	1157	1205	1149	1178	1060	992	1021	1004	1009	970	1065.18	1177	1024	994	0.844	-0.245	0.000642938	0.0266771	0	0.0044	0.0027	0.0027	TRUE	0.0076
ARL5B	293	287	371	307	336	243	131	121	266	277	266	285	271	291	242	207	173	223	248.29	276	268	201	0.733	-0.448	0.000681098	0.0279476	0.0035	0.0094	0.0078	0.0078	TRUE	0.102
TOP2A	3457	3756	4621	4036	4391	3537	1918	1953	3618	3266	3477	3552	3568	3801	3525	3028	2786	3034	3337.52	3432	3631	2949	0.86	-0.218	0.000689748	0.0281985	0.0015	0.0034	0.0026	0.0026	TRUE	0.0186
ZNF518A	495	523	534	516	529	492	220	237	445	468	484	411	456	458	490	347	338	373	425.04	454	468	353	0.782	-0.355	0.000725335	0.029437	0.0022	0.0067	0.0052	0.0052	TRUE	0.0574
F13A1	223	216	233	161	196	122	81	101	160	211	200	179	142	170	122	128	144	134	158.83	197	145	135	0.69	-0.535	0.000752419	0.0304086	0.0067	0.0131	0.0114	0.0114	TRUE	0.1646
ATP11A	893	941	1055	797	780	659	481	428	817	844	871	811	705	675	657	759	611	685	735.27	842	679	685	0.813	-0.299	0.00077374	0.0308387	0.0022	0.0051	0.0042	0.0042	TRUE	0.0636
TAOK1	917	963	988	932	831	779	462	391	827	866	891	760	824	719	776	729	558	694	757.52	839	773	660	0.788	-0.343	0.000833658	0.0328733	0.0081	0.005	0.0061	0.0061	TRUE	0.1359
ATP13A3	1424	1575	1774	1506	1486	1276	753	788	1452	1345	1458	1364	1331	1286	1272	1189	1124	1218	1287.46	1389	1296	1177	0.849	-0.237	0.000875631	0.0335759	0.0006	0.0042	0.0028	0.0028	TRUE	0.0149
TTK	494	503	530	470	516	430	170	244	461	467	466	407	415	447	429	268	348	387	403.73	447	430	334	0.758	-0.4	0.000873298	0.0335759	0.0094	0.0069	0.0076	0.0076	TRUE	0.2026
TUG1	2121	2037	2113	1922	1841	1821	964	919	1923	2004	1886	1624	1699	1593	1815	1522	1311	1613	1674.13	1838	1702	1482	0.808	-0.307	0.000887828	0.0337568	0.0079	0.0039	0.0055	0.0055	TRUE	0.0845
LPIN1	1723	1831	2311	1647	1833	1300	968	865	1668	1628	1695	1777	1456	1587	1296	1528	1234	1399	1510.97	1700	1446	1387	0.815	-0.294	0.000954115	0.0357231	0.0068	0.004	0.005	0.005	TRUE	0.071
CDK14	637	648	828	653	673	454	306	303	614	602	600	637	577	583	453	483	432	515	542.31	613	538	477	0.781	-0.357	0.000970222	0.0360832	0.0075	0.0059	0.0064	0.0064	TRUE	0.146
IL6ST	901	959	970	766	710	655	443	434	822	851	888	746	677	615	653	699	619	689	715.24	828	648	669	0.81	-0.304	0.000988417	0.0365306	0.0038	0.0052	0.0047	0.0047	TRUE	0.0623
LAX1	353	368	447	377	409	318	179	164	319	334	341	344	333	354	317	283	234	268	311.79	340	335	262	0.771	-0.376	0.00101911	0.0371283	0	0.0081	0.0058	0.0058	TRUE	0.0538
RAPGEF2	1278	1354	1451	1256	1208	1043	684	664	1142	1207	1253	1115	1110	1046	1040	1080	947	958	1084.07	1192	1065	995	0.833	-0.263	0.00103171	0.0371283	0.002	0.0044	0.0036	0.0036	TRUE	0.0411
SETX	2782	2749	3078	2499	2390	1825	1437	1294	2480	2629	2545	2366	2209	2069	1819	2269	1846	2080	2203.41	2513	2032	2065	0.822	-0.283	0.00102661	0.0371283	0.0069	0.0036	0.0049	0.0049	TRUE	0.0674
TROVE2	484	461	621	490	481	399	231	207	465	457	427	477	433	416	398	365	295	390	406.51	454	416	350	0.776	-0.367	0.00104116	0.0373473	0.0045	0.0069	0.0063	0.0063	TRUE	0.1345
HS2ST1	1460	1557	1946	1468	1491	1116	806	784	1437	1379	1441	1496	1298	1291	1112	1272	1118	1205	1290.37	1439	1234	1198	0.833	-0.264	0.00111118	0.0392263	0.0032	0.0042	0.0039	0.0039	TRUE	0.0582
CLIC4	1810	1945	2267	1788	1814	1328	941	942	1831	1710	1800	1743	1581	1570	1324	1486	1344	1536	1565.85	1751	1492	1455	0.832	-0.265	0.00113446	0.0397957	0.004	0.0039	0.0041	0.0041	TRUE	0.0768
NCAPG2	866	1006	1162	1069	1093	957	460	467	931	818	931	893	945	946	954	726	666	781	851.21	881	948	724	0.825	-0.277	0.00118159	0.0410604	0.0021	0.0048	0.0039	0.0039	TRUE	0.0411
QKI	1266	1258	1425	1250	1300	1137	663	587	1167	1196	1164	1095	1105	1125	1133	1047	837	979	1075.82	1152	1121	954	0.829	-0.271	0.00121071	0.0415529	0.0035	0.0044	0.004	0.004	TRUE	0.085
ZMYND11	458	407	522	420	429	344	200	213	392	433	377	401	371	371	343	316	304	329	360.51	404	362	316	0.786	-0.348	0.00121611	0.041573	0	0.0074	0.0053	0.0053	TRUE	0.0297
ACY3	122	148	143	140	160	131	49	60	93	115	137	110	124	138	131	77	86	78	110.66	121	131	80	0.665	-0.588	0.00130484	0.0435199	0	0.0176	0.0128	0.0128	TRUE	0.0944
CKAP2L	346	362	424	379	343	323	153	165	331	327	335	326	335	297	322	242	235	278	299.59	329	318	252	0.77	-0.376	0.00130398	0.0435199	0	0.0083	0.0061	0.0061	TRUE	0.0716
QSER1	561	542	612	536	545	423	256	235	514	530	502	470	474	472	422	404	335	431	448.87	501	456	390	0.784	-0.351	0.00129662	0.0435199	0.0051	0.0065	0.0061	0.0061	TRUE	0.1107
BUB1	2154	2168	2572	2318	2409	1867	1061	1105	2194	2035	2007	1977	2049	2085	1861	1675	1576	1840	1900.64	2006	1998	1697	0.848	-0.238	0.00133404	0.0442821	0.0025	0.0038	0.0034	0.0034	TRUE	0.0466
UBAP2L	2613	2466	3118	2592	2581	2441	1280	1332	2600	2469	2283	2397	2291	2234	2433	2021	1900	2180	2245.37	2383	2319	2034	0.855	-0.226	0.00135047	0.0445614	0.0021	0.0036	0.0031	0.0031	TRUE	0.0341
BACH1	587	645	639	603	545	472	284	285	531	555	597	491	533	472	470	448	407	445	490.93	548	492	433	0.793	-0.334	0.00137273	0.0451621	0.0043	0.0062	0.0056	0.0056	TRUE	0.0662
UFL1	1039	1003	1141	1048	1083	865	511	530	915	982	928	877	926	937	862	807	756	767	871.49	929	908	777	0.836	-0.259	0.00139908	0.0456239	0.0011	0.0048	0.0034	0.0034	TRUE	0.0197
LRMP	5129	5073	5645	4182	4401	3464	2639	2497	4877	4846	4696	4340	3697	3809	3453	4166	3562	4090	4073.22	4627	3653	3939	0.852	-0.231	0.00151359	0.0482266	0.0038	0.0033	0.0036	0.0036	TRUE	0.056
GPATCH11	402	394	564	408	434	349	182	200	402	380	365	434	361	376	348	287	285	337	352.45	393	362	303	0.777	-0.364	0.00157413	0.0495874	0.0039	0.0075	0.0064	0.0064	TRUE	0.0824
