# Supplementary material for: Transcriptomic Profiling of In Vitro Tumor-Stromal Cell Paracrine Crosstalk Identifies Involvement of the Integrin Signaling Pathway in the Pathogenesis of Mesenteric Fibrosis in Human Small Intestinal Neuroendocrine Neoplasms
Source: Front Oncol. 2021 Feb 24;11:629665. doi: 10.3389/fonc.2021.629665 (PMC7943728; doi:10.3389/fonc.2021.629665)
Supplement: Supplementary Table 6 — Differentially expressed genes (upregulated) in KRJ-I cells using RNA sequencing analysis. [file Table_6.xlsx]

## Sheet: Table S6
Id	16_KRJ_SFM1	17_KRJ_SFM2	18_KRJ_SFM3	13_KRJ_CM1	14_KRJ_CM2	15_KRJ_CM3	19_KRJ_HCM1	20_KRJ_HCM2	21_KRJ_HCM3	norm.16_KRJ_SFM1	norm.17_KRJ_SFM2	norm.18_KRJ_SFM3	norm.13_KRJ_CM1	norm.14_KRJ_CM2	norm.15_KRJ_CM3	norm.19_KRJ_HCM1	norm.20_KRJ_HCM2	norm.21_KRJ_HCM3	baseMean	KRJ_SFM	KRJ_CM	KRJ_HCM	FoldChange	log2FoldChange	pvalue	padj	dispGeneEst	dispFit	dispMAP	dispersion	betaConv	maxCooks
GRN	2403	2391	2927	4875	4830	4207	2772	3050	5024	2270	2213	2250	4309	4181	4193	4376	4351	4213	3595.33	2244	4228	4313	1.921	0.942	4.16319e-66	4.62946e-62	0	0.0034	0.0018	0.0018	TRUE	0.0035
HIC1	56	50	42	706	656	598	263	311	334	53	46	32	624	568	596	415	444	280	339.82	44	596	380	8.675	3.117	1.5362e-63	8.54128e-60	0.0301	0.0077	0.0129	0.0129	TRUE	0.4469
CCL22	4032	3934	4098	10423	10399	9004	4088	4596	7575	3810	3642	3150	9214	9001	8974	6454	6557	6353	6350.44	3534	9063	6455	1.827	0.87	3.71475e-37	1.37693e-33	0.003	0.0032	0.0031	0.0031	TRUE	0.074
CRIP1	1459	1511	1698	2856	2870	2417	1789	2585	3227	1379	1399	1305	2525	2484	2409	2824	3688	2706	2302.1	1361	2473	3073	2.256	1.174	1.72781e-35	4.80332e-32	0.01	0.0036	0.0059	0.0059	TRUE	0.2467
CTSZ	1431	1439	1807	2992	2905	2594	1462	1747	2670	1352	1332	1389	2645	2514	2585	2308	2492	2239	2095.29	1358	2581	2346	1.726	0.787	7.22069e-33	1.60038e-29	0.0009	0.0037	0.0025	0.0025	TRUE	0.0237
TNFAIP2	628	605	657	1503	1363	1283	689	771	1388	593	560	505	1329	1180	1279	1088	1100	1164	977.48	553	1263	1117	2.028	1.02	8.63516e-33	1.60038e-29	0.0027	0.0046	0.0039	0.0039	TRUE	0.0468
VPREB3	24	32	29	255	228	248	88	123	139	23	30	22	225	197	247	139	175	117	130.61	25	223	144	5.738	2.521	4.3174e-28	6.8585e-25	0.0174	0.0153	0.0159	0.0159	TRUE	0.2017
TUBB2B	556	630	711	1094	1159	885	620	811	1153	525	583	547	967	1003	882	979	1157	967	845.58	552	951	1034	1.872	0.904	1.17813e-22	1.63759e-19	0.0046	0.0048	0.0047	0.0047	TRUE	0.0835
NAPSB	542	591	723	1363	1368	1234	586	815	1111	512	547	556	1205	1184	1230	925	1163	932	917.05	538	1206	1007	1.865	0.899	4.32307e-22	5.3414e-19	0.0049	0.0047	0.0048	0.0048	TRUE	0.1418
FGR	543	611	628	1273	1241	1170	566	688	1061	513	566	483	1125	1074	1166	894	982	890	854.66	521	1122	922	1.771	0.825	2.61262e-21	2.90523e-18	0.0022	0.0048	0.0039	0.0039	TRUE	0.045
SLC2A5	71	80	81	274	252	242	144	129	218	67	74	62	242	218	241	227	184	183	166.57	68	234	198	2.909	1.54	9.42051e-21	9.52328e-18	0	0.0126	0.0099	0.0099	TRUE	0.1048
MFI2	567	542	633	772	807	788	556	727	1022	536	502	487	682	698	785	878	1037	857	718.05	508	722	924	1.816	0.861	3.76221e-19	3.48632e-16	0.0051	0.0052	0.0051	0.0051	TRUE	0.0889
SH2B2	424	392	539	866	882	783	473	588	760	401	363	414	766	763	780	747	839	637	634.46	393	770	741	1.876	0.907	2.07185e-18	1.77223e-15	0.0064	0.0055	0.0058	0.0058	TRUE	0.1268
APOL3	528	515	582	915	938	770	473	552	898	499	477	447	809	812	767	747	788	753	677.62	474	796	763	1.609	0.686	1.16751e-15	9.27339e-13	0	0.0053	0.0035	0.0035	TRUE	0.0202
GBE1	730	803	1034	1747	1764	1358	704	843	1455	690	743	795	1544	1527	1354	1111	1203	1220	1131.88	743	1475	1178	1.587	0.667	2.3904e-15	1.77208e-12	0.0033	0.0043	0.004	0.004	TRUE	0.0411
FSTL3	16	22	37	120	121	108	66	71	86	15	20	28	106	105	108	104	101	72	73.33	21	106	92	4.213	2.075	3.0503e-15	2.11996e-12	0.0138	0.025	0.0228	0.0228	TRUE	0.3894
SNN	636	693	821	1200	1132	869	643	675	1245	601	641	631	1061	980	866	1015	963	1044	866.94	624	969	1007	1.615	0.691	5.51159e-15	3.60523e-12	0.0035	0.0048	0.0043	0.0043	TRUE	0.0673
GBP4	133	131	140	274	318	233	161	160	334	126	121	108	242	275	232	254	228	280	207.42	118	250	254	2.17	1.118	1.02775e-14	6.34919e-12	0.004	0.0107	0.0089	0.0089	TRUE	0.0681
CPNE5	501	542	668	1173	1150	993	490	520	958	473	502	514	1037	995	990	774	742	803	758.83	496	1007	773	1.56	0.641	1.39805e-14	8.18226e-12	0	0.005	0.0033	0.0033	TRUE	0.0124
SPIB	1582	1674	1984	2726	2668	2379	1362	1490	2442	1495	1550	1525	2410	2309	2371	2150	2126	2048	1998.18	1523	2363	2108	1.382	0.467	3.85402e-14	2.14283e-11	0	0.0037	0.0022	0.0022	TRUE	0.0054
FCRL4	144	137	174	276	273	249	192	163	322	136	127	134	244	236	248	303	233	270	214.53	132	243	269	2.028	1.02	1.05219e-13	5.31837e-11	0	0.0105	0.0079	0.0079	TRUE	0.0814
NOD2	219	180	204	368	401	328	235	223	400	207	167	157	325	347	327	371	318	335	283.81	177	333	341	1.934	0.952	1.01222e-13	5.31837e-11	0.0042	0.0086	0.0075	0.0075	TRUE	0.1575
JUNB	1470	1495	1680	3061	2903	2630	1304	1688	2213	1389	1384	1291	2706	2513	2621	2059	2408	1856	2025.22	1355	2613	2108	1.553	0.635	1.1883e-13	5.74518e-11	0.0061	0.0037	0.0047	0.0047	TRUE	0.1257
NAPSA	17	21	24	86	109	84	40	64	86	16	19	18	76	94	84	63	91	72	59.4	18	85	75	4.19	2.067	1.40907e-13	6.5287e-11	0	0.0302	0.0237	0.0237	TRUE	0.167
ACP5	250	222	254	633	632	497	228	333	428	236	205	195	560	547	495	360	475	359	381.43	212	534	398	1.871	0.904	1.06937e-12	4.75656e-10	0.0095	0.0072	0.008	0.008	TRUE	0.2088
ACADVL	2719	2644	3045	3243	3127	2744	2070	2585	3915	2569	2447	2341	2867	2707	2735	3268	3688	3283	2878.31	2452	2770	3413	1.391	0.477	2.21379e-12	9.46822e-10	0.0021	0.0035	0.003	0.003	TRUE	0.0395
EHBP1L1	878	859	1173	1330	1366	1179	773	893	1386	830	795	902	1176	1182	1175	1220	1274	1162	1079.59	842	1178	1219	1.443	0.529	5.32949e-12	2.11657e-09	0.0011	0.0044	0.0032	0.0032	TRUE	0.0315
SV2B	26	32	28	101	81	78	68	47	105	25	30	22	89	70	78	107	67	88	63.92	26	79	87	3.476	1.797	6.3146e-12	2.42132e-09	0	0.0283	0.0247	0.0247	TRUE	0.0651
TNFRSF8	1439	1397	1729	1875	1997	1644	1119	1266	2174	1360	1293	1329	1657	1729	1639	1767	1806	1823	1600.27	1327	1675	1799	1.356	0.439	9.92718e-12	3.67967e-09	0	0.0039	0.0023	0.0023	TRUE	0.0064
SFI1	1297	1213	1417	1809	1723	1646	1061	1141	1861	1225	1123	1089	1599	1491	1641	1675	1628	1561	1448.03	1146	1577	1621	1.414	0.5	1.45852e-11	5.23187e-09	0.0018	0.004	0.0032	0.0032	TRUE	0.0293
SMIM14	664	791	832	1171	1293	1006	638	671	1177	627	732	640	1035	1119	1003	1007	957	987	900.86	666	1052	984	1.477	0.563	3.79092e-11	1.31734e-08	0.0025	0.0047	0.0039	0.0039	TRUE	0.058
DENND6B	247	201	242	435	410	410	208	276	416	233	186	186	385	355	409	328	394	349	313.84	202	383	357	1.772	0.826	5.43808e-11	1.77857e-08	0.0055	0.0081	0.0075	0.0075	TRUE	0.1335
SRI	699	705	838	997	1006	804	592	767	1077	660	653	644	881	871	801	935	1094	903	826.97	652	851	977	1.495	0.58	5.31634e-11	1.77857e-08	0.0033	0.0049	0.0043	0.0043	TRUE	0.0851
CD79A	4361	4477	5478	5531	5521	4961	3348	4545	6557	4120	4144	4211	4889	4779	4945	5286	6484	5499	4928.59	4158	4871	5756	1.384	0.469	6.24013e-11	1.98258e-08	0.0039	0.0032	0.0035	0.0035	TRUE	0.0983
SRGN	5921	6099	6529	8091	8357	7453	4386	5780	8630	5594	5646	5019	7152	7233	7428	6924	8246	7238	6720.14	5420	7271	7469	1.378	0.463	1.13987e-10	3.52092e-08	0.0041	0.0031	0.0035	0.0035	TRUE	0.0667
FCER2	7967	7399	8349	10827	10639	10332	6004	7252	10774	7527	6849	6418	9571	9209	10298	9479	10346	9036	8748.07	6931	9693	9620	1.388	0.473	1.21339e-10	3.64672e-08	0.0047	0.0031	0.0038	0.0038	TRUE	0.046
BHLHE40	730	762	672	2539	2496	2093	676	758	1074	690	705	517	2244	2160	2086	1067	1081	901	1272.44	637	2163	1016	1.593	0.672	1.94023e-10	5.67772e-08	0.0112	0.0042	0.0067	0.0067	TRUE	0.2231
WARS	6778	6536	7649	6225	6468	5109	5128	5414	9459	6404	6050	5880	5503	5598	5092	8096	7724	7933	6475.58	6111	5398	7918	1.296	0.374	3.37133e-10	9.61262e-08	0.0014	0.0032	0.0024	0.0024	TRUE	0.0198
REC8	827	834	1126	1093	1189	1141	735	844	1345	781	772	866	966	1029	1137	1160	1204	1128	1004.89	806	1044	1164	1.441	0.527	3.50934e-10	9.75596e-08	0.0031	0.0045	0.004	0.004	TRUE	0.0477
RASSF4	318	246	353	545	547	488	273	289	534	300	228	271	482	473	486	431	412	448	392.48	266	480	430	1.618	0.695	5.34634e-10	1.45003e-07	0.0028	0.007	0.0059	0.0059	TRUE	0.1173
CCL17	44	42	55	115	122	108	54	93	117	42	39	42	102	106	108	85	133	98	83.74	41	105	105	2.567	1.36	5.78615e-10	1.53195e-07	0	0.0223	0.0181	0.0181	TRUE	0.2872
DNAJC5B	22	15	21	102	100	89	33	40	74	21	14	16	90	87	89	52	57	62	54.16	17	89	57	3.41	1.77	8.34659e-10	2.15847e-07	0	0.0329	0.0232	0.0232	TRUE	0.125
GALM	81	75	55	190	181	156	91	111	155	77	69	42	168	157	155	144	158	130	122.26	63	160	144	2.305	1.205	9.55761e-10	2.41547e-07	0.018	0.0162	0.0165	0.0165	TRUE	0.5485
EHD1	3625	3622	4647	4753	4682	3768	2853	3139	5244	3425	3353	3572	4202	4053	3756	4504	4478	4398	3971.12	3450	4004	4460	1.292	0.37	1.23096e-09	3.04184e-07	0.0011	0.0033	0.0024	0.0024	TRUE	0.0236
ITGAX	72	82	72	204	190	208	96	91	170	68	76	55	180	164	207	152	130	143	130.59	66	184	142	2.138	1.096	1.82277e-09	4.40636e-07	0.0058	0.0153	0.0129	0.0129	TRUE	0.1455
APOBEC3G	995	964	997	1191	1283	1081	813	890	1381	940	892	766	1053	1110	1077	1284	1270	1158	1061.23	866	1080	1237	1.427	0.513	2.39983e-09	5.5596e-07	0.0041	0.0044	0.0043	0.0043	TRUE	0.0834
EBI3	2542	2446	2348	3697	3619	3407	1983	2535	3472	2402	2264	1805	3268	3132	3396	3131	3617	2912	2880.7	2157	3265	3220	1.492	0.578	2.53198e-09	5.74604e-07	0.0112	0.0035	0.0064	0.0064	TRUE	0.1664
TSPAN33	2673	2614	3016	3520	3376	2896	1954	2452	3678	2526	2420	2319	3112	2922	2886	3085	3498	3085	2872.39	2422	2973	3223	1.331	0.412	2.81868e-09	6.26875e-07	0.0025	0.0035	0.0031	0.0031	TRUE	0.0446
P2RX5	159	172	193	316	285	321	145	219	333	150	159	148	279	247	320	229	312	279	236.04	152	282	273	1.799	0.847	3.73783e-09	8.14992e-07	0.0096	0.0098	0.0097	0.0097	TRUE	0.1284
SEPT9	4988	5168	5656	7781	7844	6246	3877	4147	6940	4713	4784	4348	6878	6789	6225	6121	5916	5820	5732.79	4615	6631	5952	1.29	0.367	4.41858e-09	9.44896e-07	0.0018	0.0032	0.0026	0.0026	TRUE	0.0232
TFEB	1257	1310	1652	1733	1800	1487	1026	1177	1852	1188	1213	1270	1532	1558	1482	1620	1679	1553	1454.94	1224	1524	1617	1.319	0.4	4.99428e-09	1.04786e-06	0.0005	0.004	0.0026	0.0026	TRUE	0.0107
PACS1	2147	1995	2075	2845	2936	2346	1699	1664	3137	2029	1847	1595	2515	2541	2338	2682	2374	2631	2283.55	1824	2465	2562	1.407	0.492	6.06554e-09	1.24905e-06	0.0061	0.0036	0.0047	0.0047	TRUE	0.0982
RNF207	106	109	131	175	189	175	123	142	200	100	101	101	155	164	174	194	203	168	151	101	164	188	1.856	0.892	1.01789e-08	2.05799e-06	0	0.0136	0.0098	0.0098	TRUE	0.0782
ST3GAL2	886	946	1150	1245	1333	1059	736	821	1353	837	876	884	1101	1154	1056	1162	1171	1135	1041.63	866	1104	1156	1.334	0.415	1.74892e-08	3.47286e-06	0	0.0045	0.0029	0.0029	TRUE	0.0129
UNC13B	342	378	417	524	506	425	321	313	617	323	350	321	463	438	424	507	447	517	421.02	331	442	490	1.485	0.571	2.84915e-08	5.36993e-06	0	0.0068	0.005	0.005	TRUE	0.0448
CD38	319	320	361	435	436	347	297	280	538	301	296	278	385	377	346	469	399	451	366.94	292	369	440	1.511	0.595	3.34681e-08	6.20275e-06	0	0.0073	0.0054	0.0054	TRUE	0.0451
DDIT4	1420	1633	1556	4187	3986	3204	1303	1645	1999	1342	1512	1196	3701	3450	3193	2057	2347	1676	2274.96	1350	3448	2027	1.499	0.584	4.32117e-08	7.75023e-06	0.0148	0.0036	0.0076	0.0076	TRUE	0.1911
SLC12A4	400	494	434	590	593	545	364	426	693	378	457	334	522	513	543	575	608	581	501.16	390	526	588	1.512	0.596	4.25283e-08	7.75023e-06	0.0067	0.0061	0.0063	0.0063	TRUE	0.1783
PISD	591	623	644	867	827	779	450	558	935	558	577	495	766	716	776	710	796	784	686.61	543	753	763	1.41	0.496	4.68474e-08	8.26895e-06	0.0023	0.0053	0.0043	0.0043	TRUE	0.0496
KCNN4	479	421	548	713	618	648	380	457	717	453	390	421	630	535	646	600	652	601	547.54	421	604	618	1.466	0.551	5.63054e-08	9.78307e-06	0.0044	0.0059	0.0054	0.0054	TRUE	0.0792
CCR7	3841	3746	4451	4800	4588	4030	2684	3082	5228	3629	3468	3422	4243	3971	4017	4237	4397	4384	3974.23	3506	4077	4339	1.238	0.308	7.40728e-08	1.26722e-05	0.0006	0.0033	0.0021	0.0021	TRUE	0.0104
LHFPL2	409	471	513	631	712	467	375	413	752	386	436	394	558	616	465	592	589	631	518.69	405	546	604	1.493	0.578	9.10841e-08	1.53463e-05	0.0068	0.006	0.0063	0.0063	TRUE	0.1288
ENDOD1	407	400	461	739	745	607	329	345	676	385	370	354	653	645	605	519	492	567	510.09	370	634	526	1.431	0.517	1.05604e-07	1.74662e-05	0	0.0061	0.0044	0.0044	TRUE	0.0407
HNRNPLL	275	255	371	462	467	354	239	288	480	260	236	285	408	404	353	377	411	403	348.59	260	388	397	1.523	0.607	1.06808e-07	1.74662e-05	0.0028	0.0076	0.0062	0.0062	TRUE	0.0553
ZDHHC18	815	819	1007	1139	1161	1011	640	703	1188	770	758	774	1007	1005	1008	1010	1003	996	925.71	767	1007	1003	1.306	0.386	1.17981e-07	1.90137e-05	0	0.0047	0.0026	0.0026	TRUE	0.0009
SYNGR2	6063	6191	7501	6650	6828	5658	4591	5388	7938	5729	5731	5766	5878	5910	5639	7248	7687	6657	6249.5	5742	5809	7197	1.252	0.325	1.25883e-07	1.99974e-05	0.0017	0.0032	0.0026	0.0026	TRUE	0.036
SEMA7A	4246	4256	4563	6290	6111	5134	3045	3637	5596	4012	3940	3508	5560	5289	5117	4807	5189	4693	4679.44	3820	5322	4896	1.282	0.358	1.88799e-07	2.95697e-05	0.0029	0.0033	0.0032	0.0032	TRUE	0.0419
PKM	19564	20053	25551	32826	33313	27885	14204	16773	26660	18485	18563	19642	29017	28834	27793	22425	23929	22358	23449.6	18897	28548	22904	1.212	0.277	2.14872e-07	3.31859e-05	0.001	0.003	0.002	0.002	TRUE	0.0125
IL4I1	1340	1259	1605	1710	1603	1520	1020	1190	1785	1266	1165	1234	1512	1387	1515	1610	1698	1497	1431.6	1222	1471	1602	1.308	0.388	2.3373e-07	3.56038e-05	0.0021	0.004	0.0033	0.0033	TRUE	0.0285
NCF1	1043	912	1107	1375	1368	1235	771	1071	1333	985	844	851	1215	1184	1231	1217	1528	1118	1130.47	893	1210	1288	1.438	0.524	2.58156e-07	3.87931e-05	0.0106	0.0043	0.0065	0.0065	TRUE	0.2116
GADD45B	1090	1156	1444	2029	1987	1838	923	1100	1522	1030	1070	1110	1794	1720	1832	1457	1569	1276	1428.7	1070	1782	1434	1.335	0.417	2.89663e-07	4.29473e-05	0.0037	0.004	0.0039	0.0039	TRUE	0.0805
ZBTB17	660	668	780	844	831	706	502	601	962	624	618	600	746	719	704	793	857	807	718.59	614	723	819	1.334	0.416	2.96208e-07	4.33399e-05	0	0.0052	0.0033	0.0033	TRUE	0.0124
PIK3CD	3530	3439	4013	4524	4598	3845	2705	2615	4796	3335	3183	3085	3999	3980	3832	4271	3731	4022	3715.36	3201	3937	4008	1.252	0.324	4.94135e-07	7.04459e-05	0.0018	0.0033	0.0027	0.0027	TRUE	0.0287
SLC45A3	77	75	88	163	135	137	88	88	154	73	69	68	144	117	137	139	126	129	111.22	70	133	131	1.874	0.906	5.15796e-07	7.26032e-05	0	0.0175	0.0125	0.0125	TRUE	0.077
SP140	1967	2026	2388	2641	2601	2186	1455	1548	2931	1858	1875	1836	2335	2251	2179	2297	2208	2458	2144.22	1856	2255	2321	1.253	0.325	6.04375e-07	8.40081e-05	0.001	0.0037	0.0025	0.0025	TRUE	0.0229
ORAI2	1281	1321	1856	1842	1876	1626	1099	1181	1921	1210	1223	1427	1628	1624	1621	1735	1685	1611	1529.29	1287	1624	1677	1.3	0.379	7.24304e-07	9.94353e-05	0.0024	0.004	0.0035	0.0035	TRUE	0.0744
FBXO10	374	417	435	535	541	436	310	360	602	353	386	334	473	468	435	489	514	505	439.71	358	459	503	1.407	0.493	7.53992e-07	0.000102249	0	0.0066	0.0047	0.0047	TRUE	0.0361
AGFG2	348	389	377	524	497	409	317	332	536	329	360	290	463	430	408	500	474	450	411.49	326	434	475	1.453	0.539	8.03413e-07	0.000105105	0.0039	0.0068	0.0059	0.0059	TRUE	0.077
FCMR	2971	2850	3219	3948	3973	3316	2060	2234	4063	2807	2638	2475	3490	3439	3305	3252	3187	3407	3111.17	2640	3411	3282	1.245	0.316	1.12507e-06	0.000145474	0.0015	0.0034	0.0027	0.0027	TRUE	0.0248
LCK	1484	1508	1931	1980	2133	1663	1129	1256	2138	1402	1396	1484	1750	1846	1658	1782	1792	1793	1655.98	1427	1751	1789	1.253	0.325	1.66324e-06	0.000205741	0.0009	0.0039	0.0027	0.0027	TRUE	0.0181
SGSM2	849	830	1026	1029	1016	934	699	682	1183	802	768	789	910	879	931	1104	973	992	905.31	786	907	1023	1.298	0.376	1.66517e-06	0.000205741	0.0005	0.0047	0.0033	0.0033	TRUE	0.0348
GRAMD1B	95	84	99	149	151	124	96	88	183	90	78	76	132	131	124	152	126	153	117.8	81	129	144	1.779	0.831	1.74918e-06	0.000211422	0	0.0167	0.012	0.012	TRUE	0.0742
ACSL1	908	981	1169	1435	1380	1084	748	759	1476	858	908	899	1269	1194	1080	1181	1083	1238	1078.85	888	1181	1167	1.316	0.397	1.82398e-06	0.000216083	0.0031	0.0044	0.0039	0.0039	TRUE	0.0438
ANKRD33B	1754	1809	2092	2353	2381	1853	1480	1336	2602	1657	1675	1608	2080	2061	1847	2337	1906	2182	1928.05	1647	1996	2142	1.301	0.379	1.8266e-06	0.000216083	0.0042	0.0037	0.004	0.004	TRUE	0.072
INPP1	210	244	300	279	304	259	185	229	430	198	226	231	247	263	258	292	327	361	266.91	218	256	327	1.504	0.589	1.94796e-06	0.000228014	0.0027	0.009	0.0071	0.0071	TRUE	0.0706
PLEKHO1	1328	1282	1577	1711	1738	1623	964	1295	1754	1255	1187	1212	1512	1504	1618	1522	1847	1471	1458.74	1218	1545	1613	1.322	0.403	1.97499e-06	0.00022877	0.0051	0.004	0.0044	0.0044	TRUE	0.1275
RGS16	388	460	586	705	722	639	370	406	657	367	426	450	623	625	637	584	579	551	538.03	414	628	571	1.374	0.458	2.41911e-06	0.000274495	0.0018	0.0059	0.0046	0.0046	TRUE	0.077
S1PR2	462	478	584	732	729	620	377	422	688	437	442	449	647	631	618	595	602	577	555.35	443	632	591	1.333	0.415	2.39655e-06	0.000274495	0	0.0058	0.0035	0.0035	TRUE	0.0041
TUBB2A	158	166	272	278	303	271	154	198	348	149	154	209	246	262	270	243	282	292	234.18	171	259	272	1.596	0.675	2.81632e-06	0.000316338	0.0108	0.0098	0.0101	0.0101	TRUE	0.2941
CD72	104	96	117	196	241	205	100	121	171	98	89	90	173	209	204	158	173	143	148.57	92	195	158	1.7	0.766	2.9183e-06	0.000324515	0	0.0138	0.0106	0.0106	TRUE	0.0731
LSP1	3348	3424	4411	5657	5866	5232	2507	3318	4526	3163	3170	3391	5001	5077	5215	3958	4734	3796	4167.08	3241	5098	4163	1.283	0.359	2.98633e-06	0.000328792	0.0051	0.0033	0.004	0.004	TRUE	0.1163
SMIM3	419	342	433	526	534	499	299	387	560	396	317	333	465	462	497	472	552	470	440.41	349	475	498	1.427	0.513	3.05476e-06	0.000333029	0.0053	0.0066	0.0062	0.0062	TRUE	0.1057
TRAF1	5145	5213	6558	6244	6325	5763	3615	4043	7419	4861	4826	5041	5520	5475	5744	5707	5768	6222	5462.6	4909	5580	5899	1.203	0.266	3.54897e-06	0.000383151	0.0009	0.0032	0.0022	0.0022	TRUE	0.0192
GPR132	480	554	702	696	684	667	422	476	820	454	513	540	615	592	665	666	679	688	601.23	502	624	678	1.349	0.432	3.71755e-06	0.000397492	0.0022	0.0056	0.0045	0.0045	TRUE	0.0549
BLVRA	434	552	625	654	649	589	387	546	724	410	511	480	578	562	587	611	779	607	569.5	467	576	666	1.421	0.507	4.05147e-06	0.000425023	0.0088	0.0058	0.0068	0.0068	TRUE	0.168
COL9A2	807	861	988	1039	1040	1043	672	723	1129	762	797	760	918	900	1040	1061	1031	947	912.94	773	953	1013	1.307	0.386	4.34243e-06	0.000451288	0.0025	0.0047	0.0039	0.0039	TRUE	0.0498
APOBEC3B	145	190	169	273	268	210	132	170	300	137	176	130	241	232	209	208	243	252	203.1	148	227	234	1.6	0.678	4.53402e-06	0.000466836	0.0079	0.0109	0.0101	0.0101	TRUE	0.1965
SIPA1	1338	1222	1361	2025	2004	1770	971	1090	1634	1264	1131	1046	1790	1735	1764	1533	1555	1370	1465.42	1147	1763	1486	1.294	0.371	5.32284e-06	0.000543027	0.0036	0.004	0.004	0.004	TRUE	0.0635
ITGAL	1819	1804	2437	2532	2564	2100	1512	1454	2588	1719	1670	1873	2238	2219	2093	2387	2074	2170	2049.38	1754	2183	2210	1.259	0.332	5.85798e-06	0.000592189	0.0027	0.0037	0.0033	0.0033	TRUE	0.0374
TMEM119	24	21	34	42	46	31	40	40	63	23	19	26	37	40	31	63	57	53	38.79	23	36	58	2.505	1.325	6.26946e-06	0.000628076	0	0.0447	0.0319	0.0319	TRUE	0.0801
LIMK1	1263	1251	1505	1491	1457	1290	911	1096	1654	1193	1158	1157	1318	1261	1286	1438	1564	1387	1306.9	1169	1288	1463	1.249	0.321	6.6323e-06	0.000658492	0.0008	0.0041	0.0028	0.0028	TRUE	0.0288
ARFRP1	311	348	485	456	464	401	308	355	503	294	322	373	403	402	400	486	506	422	400.86	330	402	471	1.419	0.505	7.7501e-06	0.000759819	0.0056	0.007	0.0065	0.0065	TRUE	0.1047
JAKMIP1	178	179	163	335	310	270	150	189	257	168	166	125	296	268	269	237	270	216	223.86	153	278	241	1.57	0.651	7.78951e-06	0.000759819	0.0087	0.0102	0.0098	0.0098	TRUE	0.1929
NAGK	635	685	964	813	817	760	505	693	1067	600	634	741	719	707	758	797	989	895	759.91	658	728	894	1.356	0.44	7.98845e-06	0.000772448	0.0064	0.005	0.0056	0.0056	TRUE	0.0978
PACSIN1	9	7	17	29	28	33	23	30	30	9	6	13	26	24	33	36	43	25	23.9	9	28	35	3.593	1.845	8.72111e-06	0.000836024	0	0.0708	0.0597	0.0597	TRUE	0.219
ICAM1	2317	2463	3010	3326	3287	2839	1671	1912	3287	2189	2280	2314	2940	2845	2830	2638	2728	2757	2613.37	2261	2872	2708	1.198	0.261	9.82108e-06	0.000933422	0.0002	0.0035	0.0021	0.0021	TRUE	0.0062
HLA-DPB1	2751	2776	3236	3304	3204	2794	1870	2660	3674	2599	2570	2488	2921	2773	2785	2952	3795	3081	2884.84	2552	2826	3276	1.283	0.36	1.12637e-05	0.00106146	0.0063	0.0035	0.0045	0.0045	TRUE	0.1531
CCDC106	482	426	552	552	598	556	356	480	633	455	394	424	488	518	554	562	685	531	512.39	424	520	593	1.39	0.475	1.19286e-05	0.00111467	0.0071	0.0061	0.0064	0.0064	TRUE	0.1416
CHD3	2687	2642	3279	3181	3291	2909	1910	2016	3628	2539	2446	2521	2812	2849	2899	3015	2876	3043	2777.68	2502	2853	2978	1.191	0.252	1.23564e-05	0.00114502	0	0.0035	0.002	0.002	TRUE	0.0071
MAP4K1	2277	2257	2615	3082	3197	2913	1565	1834	2937	2151	2089	2010	2724	2767	2903	2471	2616	2463	2466.25	2083	2798	2517	1.208	0.272	1.33655e-05	0.00121823	0.0007	0.0036	0.0024	0.0024	TRUE	0.0095
EFHD2	1040	1024	1343	1290	1395	1253	809	994	1369	983	948	1032	1140	1207	1249	1277	1418	1148	1155.89	988	1199	1281	1.292	0.37	1.3508e-05	0.00122121	0.0042	0.0043	0.0043	0.0043	TRUE	0.0718
FCRL2	26	28	37	124	136	123	33	50	60	25	26	28	110	118	123	52	71	50	66.96	26	117	58	2.172	1.119	1.40519e-05	0.00125824	0	0.0271	0.0205	0.0205	TRUE	0.1982
SH3BP1	1066	1046	1268	1292	1297	1141	762	866	1425	1007	968	975	1142	1123	1137	1203	1235	1195	1109.53	983	1134	1211	1.231	0.3	1.52231e-05	0.0013435	0	0.0044	0.0025	0.0025	TRUE	0.0035
CORO1B	295	321	409	370	374	339	250	315	467	279	297	314	327	324	338	395	449	392	346.08	297	330	412	1.383	0.467	1.63675e-05	0.00143312	0	0.0076	0.0055	0.0055	TRUE	0.0458
IRF2BPL	581	575	670	823	774	611	522	486	776	549	532	515	728	670	609	824	693	651	641.22	532	669	723	1.352	0.435	1.84037e-05	0.00159882	0.0064	0.0054	0.0057	0.0057	TRUE	0.1129
PNKD	368	363	420	415	454	387	293	342	503	348	336	323	367	393	386	463	488	422	391.61	336	382	458	1.358	0.441	1.93334e-05	0.00166657	0	0.007	0.005	0.005	TRUE	0.0418
GRAP	634	658	859	839	934	731	527	604	892	599	609	660	742	808	729	832	862	748	732.1	623	760	814	1.301	0.379	2.0777e-05	0.00177723	0.0026	0.0051	0.0042	0.0042	TRUE	0.0443
MGLL	2153	2070	2692	2422	2481	2111	1548	1723	2779	2034	1916	2069	2141	2147	2104	2444	2458	2331	2182.77	2006	2131	2411	1.2	0.263	2.24189e-05	0.00190304	0.0005	0.0037	0.0023	0.0023	TRUE	0.0125
GRHPR	2046	1937	2091	1921	1927	1745	1395	1637	2524	1933	1793	1607	1698	1668	1739	2202	2335	2117	1899.27	1778	1702	2218	1.247	0.319	2.57871e-05	0.00217237	0.003	0.0038	0.0036	0.0036	TRUE	0.0577
PPP1R9B	3315	3172	3794	4660	4514	3834	2308	2447	4247	3132	2936	2917	4119	3907	3821	3644	3491	3562	3503.25	2995	3949	3566	1.191	0.252	2.73686e-05	0.00228826	0.0008	0.0034	0.0023	0.0023	TRUE	0.0129
ARHGAP9	1029	1032	1180	1379	1348	1148	725	851	1366	972	955	907	1219	1167	1144	1145	1214	1146	1096.54	945	1177	1168	1.236	0.306	2.86765e-05	0.00237972	0	0.0044	0.0028	0.0028	TRUE	0.0101
GRINA	2200	2106	2363	2514	2604	2290	1565	1757	2652	2079	1949	1817	2222	2254	2282	2471	2507	2224	2200.53	1948	2253	2401	1.231	0.299	2.91377e-05	0.00240008	0.0022	0.0036	0.0032	0.0032	TRUE	0.0353
MYRF	87	91	67	112	146	123	83	90	152	82	84	52	99	126	123	131	128	127	105.87	73	116	129	1.787	0.838	2.96949e-05	0.00242799	0.0176	0.0182	0.0181	0.0181	TRUE	0.4466
DUSP2	2388	2508	2738	3496	3077	3069	1733	2264	3100	2256	2322	2105	3090	2663	3059	2736	3230	2600	2673.44	2228	2937	2855	1.281	0.357	3.02836e-05	0.00245806	0.0069	0.0035	0.0049	0.0049	TRUE	0.1061
PTGIR	111	107	90	178	189	177	116	105	158	105	99	69	157	164	176	183	150	133	137.32	91	166	155	1.696	0.762	3.1043e-05	0.00250144	0.0167	0.0147	0.0152	0.0152	TRUE	0.3156
CNN2	2648	2762	3451	3776	4021	3422	1946	2299	3470	2502	2557	2653	3338	3480	3411	3072	3280	2910	3022.53	2571	3410	3087	1.199	0.262	3.51064e-05	0.00280589	0.0011	0.0034	0.0025	0.0025	TRUE	0.0242
QPRT	701	767	998	827	792	685	566	705	1034	662	710	767	731	686	683	894	1006	867	778.37	713	700	922	1.289	0.366	3.5326e-05	0.00280589	0.0031	0.005	0.0043	0.0043	TRUE	0.0489
ECE1	1100	1180	1321	1519	1496	1249	912	834	1580	1039	1092	1015	1343	1295	1245	1440	1190	1325	1220.48	1049	1294	1318	1.256	0.329	3.77158e-05	0.0029694	0.0027	0.0042	0.0037	0.0037	TRUE	0.0543
PSMB10	1227	1307	1638	1576	1581	1505	935	1415	1689	1159	1210	1259	1393	1368	1500	1476	2019	1416	1422.37	1209	1420	1637	1.351	0.434	3.79186e-05	0.0029694	0.014	0.004	0.0072	0.0072	TRUE	0.3306
TYK2	4006	3785	5100	4366	4294	3896	3032	2998	5290	3785	3504	3921	3859	3717	3883	4787	4277	4436	4018.76	3737	3820	4500	1.204	0.267	3.91721e-05	0.00304611	0.002	0.0033	0.0028	0.0028	TRUE	0.0244
CTSB	396	393	421	671	679	580	298	332	546	374	364	324	593	588	578	470	474	458	469.17	354	586	467	1.322	0.402	4.13974e-05	0.00315301	0	0.0064	0.0044	0.0044	TRUE	0.0454
FCHO1	528	468	565	725	748	622	374	448	671	499	433	434	641	647	620	590	639	563	563	455	636	597	1.309	0.389	4.39432e-05	0.00330168	0.0017	0.0058	0.0045	0.0045	TRUE	0.0528
PIGR	20	26	18	60	69	67	26	35	53	19	24	14	53	60	67	41	50	44	41.31	19	60	45	2.409	1.268	4.38069e-05	0.00330168	0	0.0422	0.0323	0.0323	TRUE	0.2468
CIITA	1922	1891	2340	2647	2569	2098	1533	1422	2598	1816	1750	1799	2340	2224	2091	2420	2029	2179	2071.95	1788	2218	2209	1.234	0.304	4.60346e-05	0.0034356	0.0031	0.0037	0.0035	0.0035	TRUE	0.0534
ATF5	2975	2928	3689	2578	2528	2179	2146	2242	3899	2811	2710	2836	2279	2188	2172	3388	3199	3270	2761.38	2786	2213	3286	1.179	0.237	4.68344e-05	0.003449	0.0003	0.0035	0.0021	0.0021	TRUE	0.0057
NCF1C	551	477	612	767	843	642	422	543	656	521	442	470	678	730	640	666	775	550	607.91	478	683	664	1.382	0.467	4.65978e-05	0.003449	0.0118	0.0056	0.0076	0.0076	TRUE	0.1239
GNA15	579	527	574	986	996	841	398	504	719	547	488	441	872	862	838	628	719	603	666.49	492	857	650	1.32	0.4	5.24979e-05	0.00379075	0.0046	0.0053	0.0052	0.0052	TRUE	0.0743
CR1	740	795	755	1295	1313	1108	591	597	990	699	736	580	1145	1136	1104	933	852	830	890.67	672	1128	872	1.297	0.375	5.51856e-05	0.00393374	0.0051	0.0047	0.0048	0.0048	TRUE	0.1161
ACTA2	419	373	442	452	472	406	329	339	533	396	345	340	400	409	405	519	484	447	415.97	360	405	483	1.336	0.418	5.92929e-05	0.0041996	0.002	0.0068	0.0053	0.0053	TRUE	0.0561
PDE7A	1621	1460	1606	2038	2177	1894	1072	1209	2025	1532	1351	1235	1802	1884	1888	1692	1725	1698	1645.2	1373	1858	1705	1.244	0.314	6.4719e-05	0.00452626	0.0033	0.0039	0.0038	0.0038	TRUE	0.0823
CPNE2	57	52	61	83	102	80	63	50	120	54	48	47	73	88	80	99	71	101	73.52	50	80	90	1.838	0.879	7.04866e-05	0.00480361	0	0.025	0.0195	0.0195	TRUE	0.1883
HVCN1	1901	1772	2353	2016	2106	1898	1272	1663	2479	1796	1640	1809	1782	1823	1892	2008	2372	2079	1911.3	1748	1832	2153	1.231	0.3	7.08445e-05	0.00480361	0.0032	0.0038	0.0035	0.0035	TRUE	0.0621
RAB37	25	29	20	86	86	61	34	35	53	24	27	15	76	74	61	54	50	44	47.24	22	70	49	2.253	1.172	6.92109e-05	0.00480361	0	0.0372	0.0296	0.0296	TRUE	0.3276
ACAP1	1984	2133	2550	2626	2658	2258	1463	1760	2603	1875	1974	1960	2321	2301	2251	2310	2511	2183	2187.27	1936	2291	2335	1.203	0.267	7.30451e-05	0.00483203	0.0013	0.0036	0.0028	0.0028	TRUE	0.0353
ATP13A2	489	444	553	583	557	468	360	412	640	462	411	425	515	482	466	568	588	537	494.99	433	488	564	1.301	0.38	7.36774e-05	0.00483203	0	0.0062	0.0045	0.0045	TRUE	0.0263
IDH2	2073	2086	2415	2711	2798	2345	1413	1703	2623	1959	1931	1856	2396	2422	2337	2231	2430	2200	2195.75	1915	2385	2287	1.193	0.255	7.38709e-05	0.00483203	0.0007	0.0036	0.0025	0.0025	TRUE	0.0237
IZUMO4	288	281	250	518	538	420	219	253	386	272	260	192	458	466	419	346	361	324	344.11	241	448	344	1.424	0.51	7.37364e-05	0.00483203	0.0099	0.0076	0.0083	0.0083	TRUE	0.2525
TIAM2	359	349	394	585	545	477	280	266	566	339	323	303	517	472	475	442	379	475	413.96	322	488	432	1.352	0.435	7.17725e-05	0.00483203	0.0036	0.0068	0.0058	0.0058	TRUE	0.0843
A4GALT	131	161	191	238	224	168	148	161	219	124	149	147	210	194	167	234	230	184	182.04	140	190	216	1.525	0.608	7.45907e-05	0.00485058	0.0088	0.0118	0.0109	0.0109	TRUE	0.1442
CCDC124	857	903	1168	1027	1028	924	658	885	1173	810	836	898	908	890	921	1039	1263	984	949.69	848	906	1095	1.287	0.364	7.67965e-05	0.00488003	0.0055	0.0046	0.005	0.005	TRUE	0.1408
IL2RA	337	299	369	458	505	384	271	253	482	318	277	284	405	437	383	428	361	404	366.28	293	408	398	1.359	0.442	7.6799e-05	0.00488003	0.0025	0.0073	0.0059	0.0059	TRUE	0.0446
SLC25A19	394	342	467	514	529	503	300	369	506	372	317	359	454	458	501	474	526	424	431.76	349	471	475	1.352	0.435	7.54893e-05	0.00488003	0.0049	0.0067	0.0061	0.0061	TRUE	0.0769
SRC	1187	1111	1460	1543	1534	1323	877	902	1567	1122	1028	1122	1364	1328	1319	1385	1287	1314	1252.03	1091	1337	1329	1.217	0.283	7.66647e-05	0.00488003	0.0004	0.0042	0.0028	0.0028	TRUE	0.0197
TP73	917	873	1143	1138	1210	1008	664	763	1206	866	808	879	1006	1047	1005	1048	1089	1011	973.27	851	1019	1049	1.23	0.299	7.83408e-05	0.00494972	0	0.0046	0.003	0.003	TRUE	0.0153
EXOSC4	223	226	301	242	269	221	188	284	319	211	209	231	214	233	220	297	405	268	254.2	217	222	323	1.477	0.562	8.56043e-05	0.00537808	0.0143	0.0093	0.0108	0.0108	TRUE	0.3612
CASP7	295	352	436	590	538	466	276	267	545	279	326	335	522	466	464	436	381	457	407.24	313	484	425	1.358	0.442	8.74374e-05	0.00540606	0.0049	0.0069	0.0063	0.0063	TRUE	0.0691
GDF15	19	17	24	55	66	54	29	28	46	18	16	18	49	57	54	46	40	39	37.33	17	53	42	2.361	1.239	8.78141e-05	0.00540606	0	0.0464	0.0318	0.0318	TRUE	0.0334
GMIP	1173	1147	1526	1635	1566	1427	903	927	1589	1108	1062	1173	1445	1355	1422	1426	1322	1333	1294.1	1114	1407	1360	1.218	0.285	8.79942e-05	0.00540606	0.001	0.0042	0.0029	0.0029	TRUE	0.0175
RMDN2	26	24	34	55	66	39	29	44	63	25	22	26	49	57	39	46	63	53	42.1	24	48	54	2.21	1.144	8.75496e-05	0.00540606	0	0.0414	0.0318	0.0318	TRUE	0.1126
SIRPA	682	614	761	683	749	631	508	511	890	644	568	585	604	648	629	802	729	746	661.79	599	627	759	1.266	0.34	9.8601e-05	0.00599149	0.001	0.0054	0.0039	0.0039	TRUE	0.0332
CR2	4326	4258	3882	6730	6272	5347	3155	3104	5753	4087	3942	2984	5949	5429	5329	4981	4428	4825	4661.61	3671	5569	4745	1.293	0.371	9.97168e-05	0.00602637	0.0109	0.0033	0.0063	0.0063	TRUE	0.2188
LGALS9	2545	2471	2950	2901	2886	2568	1660	2061	3220	2405	2287	2268	2564	2498	2560	2621	2940	2700	2538.13	2320	2541	2754	1.187	0.247	0.000106626	0.00634054	0.001	0.0035	0.0025	0.0025	TRUE	0.0274
PTAFR	562	563	594	791	830	612	420	458	759	531	521	457	699	718	610	663	653	637	609.94	503	676	651	1.295	0.373	0.000110231	0.00652005	0.0035	0.0056	0.0049	0.0049	TRUE	0.0561
CCDC28B	532	593	751	706	743	571	407	592	808	503	549	577	624	643	569	643	845	678	625.55	543	612	722	1.326	0.407	0.000112226	0.00660291	0.0079	0.0055	0.0063	0.0063	TRUE	0.1666
RPS6KA1	1904	1917	2413	2363	2337	2099	1317	1503	2571	1799	1775	1855	2089	2023	2092	2079	2144	2156	2001.31	1810	2068	2126	1.176	0.233	0.000122379	0.00712492	0	0.0037	0.0021	0.0021	TRUE	0.004
STAG3	779	708	727	1120	1115	987	529	685	917	736	655	559	990	965	984	835	977	769	830.07	650	980	860	1.322	0.403	0.000127971	0.00741163	0.0095	0.0049	0.0065	0.0065	TRUE	0.1224
MIR155HG	6330	5972	6046	5959	6506	6489	4125	5313	7862	5981	5528	4648	5268	5631	6468	6512	7580	6593	6023.21	5386	5789	6895	1.28	0.357	0.000142946	0.00819363	0.0113	0.0032	0.0062	0.0062	TRUE	0.1173
SH2B1	547	619	707	752	764	640	451	474	793	517	573	543	665	661	638	712	676	665	627.84	544	655	684	1.254	0.327	0.000145461	0.00826337	0	0.0055	0.0036	0.0036	TRUE	0.0159
SERF2	1760	1789	2203	2042	2053	1958	1244	1931	2265	1663	1656	1694	1805	1777	1952	1964	2755	1900	1907.16	1671	1845	2206	1.319	0.399	0.000164797	0.00916274	0.0156	0.0038	0.0075	0.0075	TRUE	0.3789
PRDX5	1310	1460	1931	1575	1643	1467	1001	1509	1911	1238	1351	1484	1392	1422	1462	1580	2153	1603	1520.66	1358	1425	1779	1.308	0.387	0.000167446	0.00926369	0.013	0.004	0.0069	0.0069	TRUE	0.2685
IER5	2260	1946	2420	2845	2800	2596	1533	1927	2554	2135	1801	1860	2515	2424	2587	2420	2749	2142	2292.69	1932	2509	2437	1.259	0.333	0.000174557	0.00960929	0.0077	0.0036	0.0052	0.0052	TRUE	0.1018
GRB2	3367	3427	4103	4640	4524	3846	2326	2539	4393	3181	3172	3154	4102	3916	3833	3672	3622	3684	3593.01	3169	3950	3659	1.155	0.208	0.00017595	0.00963823	0.0002	0.0034	0.0019	0.0019	TRUE	0.0091
THOP1	1602	1752	2150	1917	1881	1691	1193	1488	2156	1514	1622	1653	1695	1628	1685	1883	2123	1808	1734.53	1596	1669	1938	1.212	0.277	0.00018138	0.009887	0.0024	0.0038	0.0034	0.0034	TRUE	0.0555
DBNL	1579	1663	2241	1973	1948	1739	1203	1427	2181	1492	1539	1723	1744	1686	1733	1899	2036	1829	1742.41	1585	1721	1921	1.21	0.275	0.000191702	0.0103987	0.0025	0.0038	0.0033	0.0033	TRUE	0.0476
ADAP1	420	436	555	560	571	471	313	428	595	397	404	427	495	494	469	494	611	499	476.61	409	486	535	1.303	0.381	0.000196175	0.0105832	0.003	0.0063	0.0053	0.0053	TRUE	0.1138
CFLAR	2903	2927	3495	3328	3069	2903	2093	2115	3917	2743	2709	2687	2942	2656	2893	3304	3017	3285	2915.27	2713	2830	3202	1.181	0.24	0.000197007	0.0105832	0.0013	0.0035	0.0026	0.0026	TRUE	0.0237
NFKBIE	1785	1786	2010	2187	2058	1868	1171	1538	2275	1687	1653	1545	1933	1781	1862	1849	2194	1908	1823.58	1628	1859	1984	1.218	0.285	0.000199135	0.0106461	0.0033	0.0038	0.0036	0.0036	TRUE	0.0674
ALKBH7	340	343	458	416	399	360	254	404	482	321	318	352	368	345	359	401	576	404	382.7	330	357	460	1.388	0.473	0.000205699	0.0108922	0.0133	0.0071	0.009	0.009	TRUE	0.3581
SLC25A39	1549	1490	1927	1578	1662	1589	1042	1328	2055	1464	1379	1481	1395	1439	1584	1645	1895	1723	1556.05	1441	1473	1754	1.217	0.283	0.000216951	0.0114336	0.0028	0.004	0.0036	0.0036	TRUE	0.0376
PNPLA6	1382	1359	1781	1475	1456	1256	1079	1067	1812	1306	1258	1369	1304	1260	1252	1703	1522	1520	1388.24	1311	1272	1582	1.204	0.267	0.000223071	0.0117007	0.0014	0.0041	0.003	0.003	TRUE	0.0345
RABAC1	528	625	729	601	550	573	453	680	731	499	579	560	531	476	571	715	970	613	612.73	546	526	766	1.397	0.483	0.000225609	0.0117783	0.0214	0.0056	0.0107	0.0107	TRUE	0.3129
AIP	1262	1368	1592	1499	1534	1314	896	1250	1675	1192	1266	1224	1325	1328	1310	1415	1783	1405	1360.85	1227	1321	1534	1.248	0.319	0.000234975	0.0122099	0.0058	0.0041	0.0047	0.0047	TRUE	0.1587
PARP10	1191	1136	1679	1741	1591	1522	900	1182	1589	1125	1052	1291	1539	1377	1517	1421	1686	1333	1371.16	1156	1478	1480	1.277	0.353	0.000247835	0.0128182	0.009	0.0041	0.0059	0.0059	TRUE	0.1185
KRT7	74	66	108	103	112	109	59	112	135	70	61	83	91	97	109	93	160	113	97.42	71	99	122	1.702	0.767	0.000253819	0.0130067	0.0231	0.0196	0.0204	0.0204	TRUE	0.251
SMG6	422	426	606	718	663	592	358	356	659	399	394	466	635	574	590	565	508	553	520.36	420	600	542	1.289	0.367	0.000252874	0.0130067	0.003	0.006	0.005	0.005	TRUE	0.0749
TRABD	1357	1285	1655	1631	1658	1491	920	1188	1697	1282	1189	1272	1442	1435	1486	1452	1695	1423	1408.59	1248	1454	1523	1.219	0.285	0.000257731	0.0130458	0.0028	0.0041	0.0036	0.0036	TRUE	0.0762
SH3BP5	947	922	1210	1205	1195	1022	719	707	1326	895	853	930	1065	1034	1019	1135	1009	1112	1005.82	893	1039	1085	1.216	0.282	0.000262855	0.0131085	0.0008	0.0045	0.0032	0.0032	TRUE	0.0287
DUSP5	1401	1307	1569	1715	1636	1412	932	1090	1739	1324	1210	1206	1516	1416	1407	1471	1555	1458	1396	1247	1446	1495	1.199	0.262	0.000279625	0.0138197	0.0012	0.0041	0.003	0.003	TRUE	0.0232
NDUFA2	496	502	737	640	693	566	399	573	694	469	465	567	566	600	564	630	817	582	584.33	500	577	676	1.346	0.429	0.000289347	0.0141742	0.0135	0.0057	0.0083	0.0083	TRUE	0.257
MAPKAPK2	1827	1739	2112	2424	2480	1957	1212	1385	2355	1726	1610	1624	2143	2147	1951	1913	1976	1975	1895.98	1653	2080	1955	1.183	0.243	0.000308784	0.01506	0.0011	0.0038	0.0027	0.0027	TRUE	0.0236
NUDT22	414	459	606	500	537	415	361	419	603	391	425	466	442	465	414	570	598	506	475.08	427	440	558	1.297	0.375	0.00031541	0.015316	0.0043	0.0063	0.0057	0.0057	TRUE	0.0589
CYBA	1640	1751	2236	2361	2379	2203	1278	1821	2084	1550	1621	1719	2087	2059	2196	2018	2598	1748	1954.95	1630	2114	2121	1.299	0.377	0.000327839	0.0158503	0.0145	0.0037	0.0074	0.0074	TRUE	0.3116
TNK2	1210	1235	1483	1402	1354	1297	890	967	1562	1143	1143	1140	1239	1172	1293	1405	1380	1310	1247.24	1142	1235	1365	1.193	0.254	0.000341174	0.0164236	0.0006	0.0042	0.0028	0.0028	TRUE	0.0159
HMHA1	3097	3080	3961	3955	3960	3358	2180	2491	3886	2926	2851	3045	3496	3428	3347	3442	3554	3259	3260.81	2941	3424	3418	1.161	0.215	0.000360173	0.0168335	0.0009	0.0034	0.0023	0.0023	TRUE	0.0142
MYL6B	428	448	581	549	546	510	328	451	591	404	415	447	485	473	508	518	643	496	487.65	422	489	552	1.303	0.381	0.000369187	0.0171772	0.0057	0.0062	0.0061	0.0061	TRUE	0.1574
GYPC	584	587	606	805	762	689	387	547	749	552	543	466	712	660	687	611	780	628	626.49	520	686	673	1.293	0.371	0.000389339	0.0180394	0.0072	0.0055	0.0061	0.0061	TRUE	0.1455
SIT1	538	618	632	1099	1058	865	394	522	750	508	572	486	971	916	862	622	745	629	701.26	522	916	665	1.273	0.348	0.000402532	0.0185733	0.005	0.0052	0.0052	0.0052	TRUE	0.0816
ITGB7	2090	2247	2990	3008	2931	2702	1517	1811	3051	1975	2080	2299	2659	2537	2693	2395	2584	2559	2419.96	2118	2630	2513	1.186	0.247	0.000472686	0.0215421	0.0023	0.0036	0.0031	0.0031	TRUE	0.0457
ADGRG5	400	416	608	734	719	612	363	370	589	378	385	467	649	622	610	573	528	494	522.94	410	627	532	1.287	0.365	0.000494723	0.0223631	0.0048	0.006	0.0056	0.0056	TRUE	0.1199
SASH3	3163	3171	4042	4135	4150	3423	2118	2522	4163	2988	2935	3107	3655	3592	3412	3344	3598	3491	3347.02	3010	3553	3478	1.155	0.208	0.000510524	0.0228912	0.0007	0.0034	0.0023	0.0023	TRUE	0.0097
ABCB1	23	52	39	52	44	31	36	55	79	22	48	30	46	38	31	57	78	66	46.26	33	38	67	2.024	1.017	0.000525352	0.0233676	0.0446	0.038	0.0395	0.0395	TRUE	0.53
TMEM132A	161	135	172	171	163	146	131	130	228	152	125	132	151	141	146	207	185	191	158.95	136	146	194	1.424	0.51	0.000550715	0.0243982	0	0.0131	0.0093	0.0093	TRUE	0.0676
PPP2R5B	306	261	314	497	494	395	238	242	371	289	242	241	439	428	394	376	345	311	340.54	257	420	344	1.33	0.411	0.000566199	0.0247879	0.0044	0.0077	0.0067	0.0067	TRUE	0.0852
BASP1	4370	3836	4723	4875	5090	4288	2923	3210	4971	4129	3551	3631	4309	4406	4274	4615	4580	4169	4184.74	3770	4330	4455	1.181	0.24	0.000576931	0.0251587	0.0031	0.0033	0.0032	0.0032	TRUE	0.0559
NTRK2	460	414	522	485	501	387	322	348	639	435	383	401	429	434	386	508	496	536	445.33	406	416	513	1.268	0.342	0.00058354	0.0253263	0	0.0066	0.0048	0.0048	TRUE	0.0304
TRIP10	1289	1342	1381	1633	1613	1483	872	1098	1607	1218	1242	1062	1444	1396	1478	1377	1566	1348	1347.82	1174	1439	1430	1.218	0.284	0.000585329	0.0253263	0.0038	0.0041	0.0041	0.0041	TRUE	0.0575
ARHGEF2	1750	1721	2251	2386	2304	1879	1302	1331	2309	1653	1593	1730	2109	1994	1873	2056	1899	1936	1871.56	1659	1992	1964	1.182	0.242	0.000588375	0.0253594	0.0018	0.0038	0.003	0.003	TRUE	0.0218
EIF4ENIF1	791	751	902	1060	981	888	595	570	1026	747	695	693	937	849	885	939	813	860	824.46	712	890	871	1.222	0.29	0.000593784	0.0254351	0.0016	0.0049	0.0038	0.0038	TRUE	0.0335
C19orf66	1095	1153	1373	1194	1271	1288	820	905	1488	1035	1067	1055	1055	1100	1284	1295	1291	1248	1158.92	1052	1146	1278	1.213	0.279	0.000601301	0.0255209	0.0031	0.0043	0.0038	0.0038	TRUE	0.0865
RELT	500	502	603	642	676	601	345	424	693	472	465	464	568	585	599	545	605	581	542.56	467	584	577	1.237	0.307	0.000600001	0.0255209	0	0.0059	0.0038	0.0038	TRUE	0.0159
LIMA1	1082	1018	1287	1395	1382	1173	769	773	1437	1022	942	989	1233	1196	1169	1214	1103	1205	1119.39	984	1199	1174	1.193	0.255	0.000611541	0.0258568	0.0006	0.0044	0.003	0.003	TRUE	0.0214
DRAP1	796	908	1011	1025	1079	1019	619	856	1028	752	841	777	906	934	1016	977	1221	862	920.67	790	952	1020	1.287	0.364	0.000634438	0.0265224	0.0114	0.0047	0.007	0.007	TRUE	0.2356
OAS1	1186	1318	1400	1573	1671	1549	859	958	1614	1121	1220	1076	1390	1446	1544	1356	1367	1354	1319.34	1139	1460	1359	1.194	0.255	0.000640014	0.0266552	0.0017	0.0041	0.0032	0.0032	TRUE	0.031
BID	851	877	1001	1144	1154	1082	580	740	1102	804	812	770	1011	999	1078	916	1056	924	929.95	795	1029	965	1.213	0.278	0.000650562	0.0268931	0.0014	0.0047	0.0036	0.0036	TRUE	0.0511
RINL	382	443	499	624	646	587	317	348	550	361	410	384	552	559	585	500	496	461	478.73	385	565	486	1.258	0.331	0.000653706	0.026923	0	0.0063	0.0044	0.0044	TRUE	0.0243
CXCR5	42	32	27	112	104	104	38	37	64	40	30	21	99	90	104	60	53	54	61.02	30	98	56	1.862	0.897	0.000707649	0.0288244	0.0011	0.0295	0.0246	0.0246	TRUE	0.3945
CYB5R2	98	94	94	161	181	151	82	84	152	93	87	72	142	157	151	129	120	127	119.79	84	150	125	1.504	0.588	0.000754746	0.0304086	0	0.0164	0.0118	0.0118	TRUE	0.1054
HDGFRP2	988	988	1340	1164	1162	1089	740	886	1282	933	915	1030	1029	1006	1085	1168	1264	1075	1056.19	959	1040	1169	1.214	0.28	0.000761873	0.030585	0.0032	0.0044	0.004	0.004	TRUE	0.0434
H1F0	294	277	321	600	571	474	205	236	412	278	256	247	530	494	472	324	337	346	364.87	260	499	336	1.293	0.371	0.000767086	0.0306835	0	0.0074	0.0052	0.0052	TRUE	0.0254
BSG	3082	2978	3704	3349	3349	3124	2026	2778	3742	2912	2757	2847	2960	2899	3114	3199	3963	3138	3087.66	2839	2991	3433	1.208	0.273	0.000781958	0.0310549	0.0062	0.0034	0.0044	0.0044	TRUE	0.1465
CD82	2482	2705	2977	3126	3017	2401	1768	1913	3396	2345	2504	2289	2763	2611	2393	2791	2729	2848	2585.98	2379	2589	2789	1.173	0.231	0.000822956	0.0325668	0.002	0.0035	0.003	0.003	TRUE	0.0352
NSUN5	404	450	584	469	505	406	306	403	625	382	417	449	415	437	405	483	575	524	453.97	416	419	527	1.267	0.342	0.000843539	0.0331454	0.0027	0.0065	0.0053	0.0053	TRUE	0.0432
TMUB1	743	614	817	824	864	731	478	747	846	702	568	628	728	748	729	755	1066	709	737.01	633	735	843	1.329	0.41	0.00084886	0.0332371	0.0194	0.0051	0.0094	0.0094	TRUE	0.4148
GLUL	1342	1403	1644	1750	1830	1536	938	1030	1783	1268	1299	1264	1547	1584	1531	1481	1469	1495	1437.55	1277	1554	1482	1.161	0.216	0.000860355	0.0334657	0	0.004	0.0022	0.0022	TRUE	0.0023
MIIP	718	667	792	688	714	588	491	619	851	678	617	609	608	618	586	775	883	714	676.54	635	604	791	1.241	0.312	0.000862471	0.0334657	0.0039	0.0053	0.0048	0.0048	TRUE	0.0824
USP18	473	482	645	724	695	685	379	364	748	447	446	496	640	602	683	598	519	627	562.02	463	642	581	1.259	0.333	0.000863729	0.0334657	0.0038	0.0058	0.0052	0.0052	TRUE	0.0664
FAM129C	346	365	395	468	442	380	282	292	457	327	338	304	414	383	379	445	417	383	376.5	323	392	415	1.28	0.356	0.000870102	0.0335759	0	0.0072	0.0054	0.0054	TRUE	0.0395
CBR1	306	304	384	382	364	301	238	284	411	289	281	295	338	315	300	376	405	345	327.12	288	318	375	1.293	0.371	0.000879421	0.0336054	0	0.0079	0.0058	0.0058	TRUE	0.0456
ZGPAT	283	360	462	405	403	359	262	310	474	267	333	355	358	349	358	414	442	398	363.76	318	355	418	1.305	0.384	0.000889456	0.0337568	0.0053	0.0074	0.0068	0.0068	TRUE	0.1475
ENO2	1067	1121	1109	2269	2306	1936	795	817	1315	1008	1038	853	2006	1996	1930	1255	1166	1103	1372.58	966	1977	1175	1.214	0.28	0.000915368	0.0346221	0.0039	0.0041	0.0041	0.0041	TRUE	0.0869
NEDD8	188	195	234	253	267	192	143	234	257	178	181	180	224	231	191	226	334	216	217.7	180	215	259	1.431	0.517	0.000922071	0.0347574	0.0185	0.0104	0.0127	0.0127	TRUE	0.4604
PLEKHJ1	717	774	994	808	799	726	521	723	994	677	716	764	714	692	724	823	1031	834	775.01	719	710	896	1.242	0.313	0.000928588	0.0348848	0.0052	0.005	0.0051	0.0051	TRUE	0.1339
ISCU	2279	2069	2517	2081	2084	1940	1487	1879	2614	2153	1915	1935	1840	1804	1934	2348	2681	2192	2088.99	2001	1859	2407	1.201	0.265	0.000969962	0.0360832	0.0047	0.0037	0.0041	0.0041	TRUE	0.0799
ABTB2	701	701	836	924	920	742	507	529	951	662	649	643	817	796	740	800	755	798	739.91	651	784	784	1.205	0.269	0.000988822	0.0365306	0	0.0051	0.0033	0.0033	TRUE	0.0192
CLIP4	529	556	592	689	648	627	383	411	737	500	515	455	609	561	625	605	586	618	563.73	490	598	603	1.234	0.304	0.00102897	0.0371283	0	0.0058	0.0042	0.0042	TRUE	0.0316
ELOF1	460	448	576	557	555	501	319	395	633	435	415	443	492	480	499	504	564	531	484.69	431	490	533	1.237	0.306	0.00102273	0.0371283	0	0.0063	0.0041	0.0041	TRUE	0.0175
FGF11	43	56	41	226	233	180	48	48	74	41	52	32	200	202	179	76	68	62	101.24	42	194	69	1.66	0.731	0.0010207	0.0371283	0.0022	0.0189	0.0159	0.0159	TRUE	0.2633
HLA-B	7133	7511	8642	9380	9241	8094	5054	6261	8478	6739	6953	6643	8292	7999	8067	7979	8932	7110	7634.96	6778	8119	8007	1.18	0.239	0.00102746	0.0371283	0.0044	0.0031	0.0037	0.0037	TRUE	0.0834
NFKB2	5514	5347	6417	6101	5856	5725	3671	4284	6612	5210	4950	4933	5393	5069	5706	5796	6112	5545	5412.54	5031	5389	5818	1.156	0.209	0.001018	0.0371283	0.002	0.0032	0.0027	0.0027	TRUE	0.0221
ZNF358	392	392	441	401	376	319	280	391	487	370	363	339	354	325	318	442	558	408	386.49	357	332	469	1.308	0.387	0.00104752	0.0374546	0.0083	0.0071	0.0075	0.0075	TRUE	0.2049
CACNA1A	96	76	87	116	109	120	76	101	118	91	70	67	103	94	120	120	144	99	100.83	76	106	121	1.58	0.66	0.00105964	0.0377667	0.0164	0.019	0.0183	0.0183	TRUE	0.1141
MPC1	560	599	693	548	546	477	403	497	755	529	554	533	484	473	475	636	709	633	558.58	539	477	659	1.222	0.289	0.00107507	0.0381942	0	0.0058	0.0039	0.0039	TRUE	0.0323
RHBDL3	32	28	23	40	51	32	31	38	53	30	26	18	35	44	32	49	54	44	36.98	25	37	49	2.004	1.003	0.00109628	0.0388236	0	0.0468	0.0373	0.0373	TRUE	0.2998
COX17	493	462	544	622	622	574	337	469	584	466	428	418	550	538	572	532	669	490	518.1	437	553	564	1.284	0.36	0.00111721	0.0393144	0.0077	0.006	0.0067	0.0067	TRUE	0.2051
NEAT1	8165	8024	10193	7308	7565	7686	6164	5681	11562	7715	7428	7836	6460	6548	7661	9732	8105	9696	7908.81	7660	6890	9178	1.198	0.261	0.00115126	0.0402579	0.0066	0.0031	0.0045	0.0045	TRUE	0.0847
PNOC	217	246	316	419	397	309	187	221	340	205	228	243	370	344	308	295	315	285	288.15	225	341	298	1.319	0.4	0.00117972	0.0410604	0.0031	0.0085	0.0069	0.0069	TRUE	0.0521
BAIAP2L1	1186	1069	1333	1400	1383	1200	810	852	1445	1121	990	1025	1238	1197	1196	1279	1215	1212	1163.52	1045	1210	1235	1.181	0.24	0.00118618	0.0410912	0.0009	0.0043	0.003	0.003	TRUE	0.0313
ANXA6	12595	12752	14981	13962	14410	11978	8097	9323	15811	11900	11804	11516	12342	12473	11939	12783	13301	13260	12368.6	11740	12251	13115	1.117	0.16	0.00121038	0.0415529	0.0003	0.003	0.0017	0.0017	TRUE	0.004
DGUOK-AS1	15	26	28	32	40	30	22	39	45	14	24	22	28	35	30	35	56	38	31.19	20	31	43	2.125	1.087	0.00120567	0.0415529	0	0.0549	0.0447	0.0447	TRUE	0.2926
DRAM1	995	956	1177	1154	1135	924	692	718	1339	940	885	905	1020	982	921	1093	1024	1123	988.12	910	974	1080	1.189	0.25	0.00121878	0.041573	0.0009	0.0045	0.0032	0.0032	TRUE	0.018
TMEM230	879	895	1047	1069	1088	949	594	812	1095	831	828	805	945	942	946	938	1158	918	923.44	821	944	1005	1.221	0.288	0.0012248	0.0416508	0.0043	0.0047	0.0045	0.0045	TRUE	0.1386
ZNRF1	323	296	371	369	348	295	253	291	386	305	274	285	326	301	294	399	415	324	324.9	288	307	379	1.306	0.385	0.00125463	0.0425352	0.0053	0.0079	0.0071	0.0071	TRUE	0.1457
LY75	811	854	870	1081	1000	1025	561	773	997	766	791	669	956	866	1022	886	1103	836	877	742	948	942	1.267	0.341	0.00127045	0.0429404	0.0106	0.0048	0.0068	0.0068	TRUE	0.1757
CTSA	723	674	867	679	690	651	480	557	983	683	624	666	600	597	649	758	795	824	688.52	658	615	792	1.207	0.272	0.00129645	0.0435199	0	0.0053	0.0037	0.0037	TRUE	0.0173
LRWD1	226	218	330	282	293	280	201	195	353	214	202	254	249	254	279	317	278	296	260.28	223	261	297	1.327	0.408	0.00130716	0.0435199	0.0037	0.0091	0.0076	0.0076	TRUE	0.1132
VPS51	1873	1804	2398	1894	1865	1527	1320	1614	2281	1770	1670	1843	1674	1614	1522	2084	2303	1913	1821.45	1761	1603	2100	1.19	0.251	0.00134813	0.0445614	0.0036	0.0038	0.0039	0.0039	TRUE	0.0578
ADM	13	22	5	120	91	69	20	23	27	12	20	4	106	79	69	32	33	23	41.9	12	85	29	2.4	1.263	0.00138169	0.0453227	0.1253	0.0416	0.0537	0.0537	TRUE	0.8464
ACKR3	128	119	121	228	198	196	81	130	186	121	110	93	202	171	195	128	185	156	151.3	108	189	156	1.457	0.543	0.0013924	0.0455396	0.0099	0.0136	0.0127	0.0127	TRUE	0.1032
DUSP15	15	20	16	22	29	23	23	36	26	14	19	12	19	25	23	36	51	22	24.66	15	22	36	2.388	1.256	0.00141006	0.0457386	0.0537	0.0687	0.0645	0.0645	TRUE	0.0708
PARVG	1307	1205	1471	1448	1516	1353	849	1015	1567	1235	1115	1131	1280	1312	1349	1340	1448	1314	1280.49	1160	1314	1367	1.177	0.236	0.00141082	0.0457386	0.0013	0.0042	0.0031	0.0031	TRUE	0.0248
BCKDHA	509	554	627	841	812	691	392	456	658	481	513	482	743	703	689	619	651	552	603.55	492	712	607	1.228	0.296	0.00144335	0.0464431	0.0017	0.0056	0.0043	0.0043	TRUE	0.0571
HLA-C	5034	5408	6184	6647	6625	5800	3520	4264	6139	4756	5006	4754	5876	5734	5781	5557	6083	5148	5410.68	4839	5797	5596	1.156	0.209	0.00144508	0.0464431	0.0024	0.0032	0.0029	0.0029	TRUE	0.0472
TYMP	591	665	803	918	837	827	454	613	795	558	616	617	811	724	824	717	875	667	712.17	597	786	753	1.255	0.328	0.00143742	0.0464431	0.0074	0.0052	0.0061	0.0061	TRUE	0.1559
ABCG1	183	212	189	396	351	287	152	154	286	173	196	145	350	304	286	240	220	240	239.32	171	313	233	1.366	0.45	0.00145037	0.0464787	0.0079	0.0097	0.0092	0.0092	TRUE	0.1384
SAMD10	323	314	383	433	396	405	242	257	454	305	291	294	383	343	404	382	367	381	349.88	297	377	377	1.27	0.344	0.00148881	0.0475734	0	0.0075	0.0053	0.0053	TRUE	0.0477
DAP	1855	1809	2305	2163	2225	1955	1268	1420	2310	1753	1675	1772	1912	1926	1949	2002	2026	1937	1883.4	1733	1929	1988	1.146	0.196	0.0015286	0.0484275	0	0.0038	0.0022	0.0022	TRUE	0.007
ELL3	226	204	237	269	277	260	152	192	308	214	189	182	238	240	259	240	274	258	232.6	195	246	257	1.325	0.406	0.00152574	0.0484275	0	0.0099	0.0071	0.0071	TRUE	0.0503
NUCB1	1820	1803	2189	2108	2134	1755	1255	1387	2240	1720	1669	1683	1863	1847	1749	1981	1979	1879	1818.86	1691	1820	1946	1.15	0.201	0.00156151	0.0493295	0	0.0038	0.0023	0.0023	TRUE	0.0091
