# Supplementary material for: Transcriptomic Profiling of In Vitro Tumor-Stromal Cell Paracrine Crosstalk Identifies Involvement of the Integrin Signaling Pathway in the Pathogenesis of Mesenteric Fibrosis in Human Small Intestinal Neuroendocrine Neoplasms
Source: Front Oncol. 2021 Feb 24;11:629665. doi: 10.3389/fonc.2021.629665 (PMC7943728; doi:10.3389/fonc.2021.629665)
Supplement: Supplementary Table 7 — Differentially expressed genes (downregulated) in P-STS cells using RNA sequencing analysis. [file Table_7.xlsx]

## Sheet: Table S7
Id	25_PXSTS_SFM1	26_PXSTS_SFM2	27_PXSTS_SFM3	22_PXSTS_CM1	23_PXSTS_CM2	24_PXSTS_CM3	28_PXSTS_HCM1	29_PXSTS_HCM2	30_PXSTS_HCM3	norm.25_PXSTS_SFM1	norm.26_PXSTS_SFM2	norm.27_PXSTS_SFM3	norm.22_PXSTS_CM1	norm.23_PXSTS_CM2	norm.24_PXSTS_CM3	norm.28_PXSTS_HCM1	norm.29_PXSTS_HCM2	norm.30_PXSTS_HCM3	baseMean	PXSTS_SFM	PXSTS_CM	PXSTS_HCM	FoldChange	log2FoldChange	pvalue	padj	dispGeneEst	dispFit	dispMAP	dispersion	betaConv	maxCooks
ID1	356	213	289	1370	967	1045	179	150	145	250	276	232	1222	1308	1361	131	172	147	566.62	253	1297	150	0.59	-0.761	2.59052e-12	4.81405e-09	0.0043	0.0035	0.0035	0.0035	TRUE	0.1085
LDOC1L	4627	2484	3992	3087	2103	1909	3706	2127	2350	3255	3220	3210	2753	2844	2486	2708	2444	2386	2811.68	3228	2694	2513	0.779	-0.36	1.66964e-10	1.86165e-07	0.0026	0.0016	0.002	0.002	TRUE	0.0391
SNN	2936	1536	2358	2344	1510	1440	2245	1336	1473	2065	1991	1896	2090	2042	1875	1640	1535	1495	1847.87	1984	2002	1557	0.786	-0.348	1.86828e-09	1.73594e-06	0.002	0.0018	0.0019	0.0019	TRUE	0.0245
SYT11	5469	2831	4404	3707	2510	2386	4381	2478	2790	3847	3669	3542	3306	3395	3107	3201	2847	2832	3305.13	3686	3269	2960	0.804	-0.315	9.90531e-09	6.49672e-06	0.0025	0.0015	0.0019	0.0019	TRUE	0.0426
NBPF1	1147	669	1013	773	549	449	874	532	555	807	867	815	689	743	585	639	611	563	702.05	830	672	604	0.731	-0.451	2.39055e-08	1.33273e-05	0.0044	0.003	0.0034	0.0034	TRUE	0.0945
TSPYL1	2470	1212	2005	1594	1033	1069	1907	1121	1178	1738	1571	1612	1421	1397	1392	1393	1288	1196	1445.41	1640	1403	1292	0.788	-0.344	3.22981e-08	1.71488e-05	0.0024	0.002	0.0021	0.0021	TRUE	0.0404
CBX6	5928	3308	5295	4550	3201	2840	4931	3044	3135	4170	4288	4258	4057	4329	3698	3603	3497	3183	3898.19	4239	4028	3428	0.809	-0.305	5.35675e-08	2.59686e-05	0.0031	0.0015	0.002	0.002	TRUE	0.0405
YWHAQ	13909	7136	11239	10188	6608	6862	11307	6563	7915	9785	9249	9038	9085	8937	8935	8262	7540	8035	8763.02	9357	8986	7946	0.849	-0.236	6.02597e-08	2.79956e-05	0.0011	0.0013	0.0013	0.0013	TRUE	0.016
B4GALT5	3556	1939	3049	3249	2117	2224	2994	1783	1985	2502	2513	2452	2897	2863	2896	2188	2048	2015	2486.06	2489	2885	2084	0.839	-0.253	9.28766e-08	3.60724e-05	0.0003	0.0017	0.0012	0.0012	TRUE	0.0165
GNA12	2795	1501	2403	1872	1235	1258	2313	1383	1517	1966	1946	1932	1669	1670	1638	1690	1589	1540	1737.89	1948	1659	1606	0.826	-0.276	9.70559e-08	3.60724e-05	0	0.0019	0.0014	0.0014	TRUE	0.0181
ZNF778	758	394	656	425	276	301	541	342	359	533	511	528	379	373	392	395	393	364	429.82	524	381	384	0.733	-0.448	9.53142e-08	3.60724e-05	0	0.0042	0.003	0.003	TRUE	0.0151
MFHAS1	1295	722	1113	886	541	637	1049	578	589	911	936	895	790	732	829	767	664	598	791.29	914	784	676	0.744	-0.427	1.05883e-07	3.68936e-05	0.0053	0.0028	0.0034	0.0034	TRUE	0.1167
UNC119B	2357	1147	1931	1654	1087	1037	1813	1072	1185	1658	1487	1553	1475	1470	1350	1325	1232	1203	1416.94	1566	1432	1253	0.8	-0.322	1.53059e-07	5.01944e-05	0.002	0.0021	0.002	0.002	TRUE	0.0219
FLCN	1931	1104	1664	1334	955	855	1563	956	1012	1358	1431	1338	1190	1292	1113	1142	1098	1027	1221.09	1376	1198	1089	0.794	-0.333	2.00675e-07	6.04737e-05	0.002	0.0022	0.0022	0.0022	TRUE	0.0343
SCD	15662	8195	13551	8331	5409	5668	13524	8024	9139	11018	10622	10898	7429	7316	7381	9882	9218	9278	9226.77	10846	7375	9459	0.872	-0.197	2.93205e-07	8.60327e-05	0.0005	0.0013	0.001	0.001	TRUE	0.0127
SMCR8	2138	1187	2085	1477	1022	973	1858	1029	1176	1504	1539	1677	1317	1382	1267	1358	1182	1194	1379.92	1573	1322	1245	0.793	-0.334	3.09821e-07	8.85769e-05	0.0032	0.0021	0.0024	0.0024	TRUE	0.0536
LAMP1	5981	3401	5385	4928	3299	3421	5210	3261	3627	4207	4408	4331	4394	4462	4455	3807	3746	3682	4165.86	4315	4437	3745	0.869	-0.203	4.57564e-07	0.000118647	0	0.0014	0.0009	0.0009	TRUE	0.004
HNRNPA0	8175	4463	6952	5743	3871	3431	6820	4075	4300	5751	5785	5591	5121	5235	4468	4983	4682	4365	5109.01	5709	4941	4677	0.82	-0.287	4.85569e-07	0.000120313	0.0036	0.0014	0.0022	0.0022	TRUE	0.0563
DHCR24	16859	8774	14565	14194	8892	8814	14136	8748	9697	11860	11373	11713	12657	12026	11477	10329	10050	9844	11258.9	11649	12053	10074	0.865	-0.21	5.04313e-07	0.000122241	0.001	0.0012	0.0012	0.0012	TRUE	0.0159
TFRC	6917	3454	5611	4353	2778	2743	5674	3097	3639	4866	4477	4512	3882	3757	3572	4146	3558	3694	4051.58	4618	3737	3799	0.823	-0.281	5.93701e-07	0.000135605	0.0031	0.0014	0.002	0.002	TRUE	0.0529
CRY1	3755	1902	3026	2702	1853	1829	3012	1772	2046	2642	2465	2433	2409	2506	2382	2201	2036	2077	2350.15	2513	2432	2105	0.838	-0.256	6.57222e-07	0.000143687	0.0011	0.0017	0.0015	0.0015	TRUE	0.017
ITGB1	5035	2565	4258	3705	2437	2526	4226	2421	2799	3542	3325	3424	3304	3296	3289	3088	2781	2842	3210.1	3430	3296	2904	0.847	-0.24	6.83846e-07	0.000146632	0.0011	0.0015	0.0014	0.0014	TRUE	0.0261
BRI3BP	1001	539	886	646	469	427	813	450	462	704	699	713	576	634	556	594	517	469	606.86	705	589	527	0.75	-0.415	9.43373e-07	0.000191247	0.0045	0.0033	0.0036	0.0036	TRUE	0.1073
GMPPB	479	236	407	364	230	204	332	181	224	337	306	327	325	311	266	243	208	227	283.27	323	301	226	0.7	-0.515	2.28581e-06	0.000404552	0.0023	0.0058	0.0051	0.0051	TRUE	0.073
IRAK1	4281	2391	3823	3146	2185	1950	3673	2229	2359	3012	3099	3074	2805	2955	2539	2684	2561	2395	2791.6	3062	2766	2547	0.833	-0.264	2.42557e-06	0.000416079	0.0025	0.0016	0.0019	0.0019	TRUE	0.0403
ENC1	26182	13609	22025	18549	12071	12600	22650	13751	15302	18418	17639	17712	16541	16326	16407	16550	15798	15535	16769.6	17923	16425	15961	0.891	-0.167	4.62131e-06	0.000715661	0.0005	0.0012	0.0009	0.0009	TRUE	0.0087
ABHD2	6065	3365	5615	4433	2994	2919	5466	3224	3459	4267	4362	4515	3953	4049	3801	3994	3704	3512	4017.39	4381	3934	3737	0.854	-0.228	5.10284e-06	0.000779407	0.0016	0.0014	0.0016	0.0016	TRUE	0.0307
BICD2	2087	1118	1901	1600	1058	1089	1803	1043	1173	1468	1449	1529	1427	1431	1418	1317	1198	1191	1380.92	1482	1425	1235	0.835	-0.26	5.93815e-06	0.00087119	0.0008	0.0021	0.0017	0.0017	TRUE	0.0291
RNASEH1	913	509	792	618	425	402	754	421	459	642	660	637	551	575	523	551	484	466	565.43	646	550	500	0.778	-0.361	7.47554e-06	0.00103225	0.0017	0.0035	0.003	0.003	TRUE	0.068
CNKSR3	6338	3524	5660	5299	3469	3692	5672	3388	3833	4459	4568	4552	4725	4692	4808	4145	3892	3891	4414.53	4526	4742	3976	0.88	-0.185	8.23668e-06	0.00108876	0.0004	0.0014	0.001	0.001	TRUE	0.0117
NNT	3494	1738	3050	2597	1667	1722	2863	1778	1997	2458	2253	2453	2316	2255	2242	2092	2043	2027	2237.58	2388	2271	2054	0.859	-0.22	8.74312e-06	0.00110779	0.0006	0.0017	0.0013	0.0013	TRUE	0.018
RRAGD	1274	641	1015	896	554	603	965	598	654	896	831	816	799	749	785	705	687	664	770.32	848	778	685	0.808	-0.308	8.73958e-06	0.00110779	0	0.0028	0.0022	0.0022	TRUE	0.0219
LPIN2	2143	1130	1826	1575	994	992	1809	1048	1124	1508	1465	1468	1404	1344	1292	1322	1204	1141	1349.8	1480	1347	1222	0.827	-0.273	8.93322e-06	0.00111916	0.0019	0.0021	0.002	0.002	TRUE	0.0438
RAB29	1215	634	1008	886	578	643	945	547	679	855	822	811	790	782	837	691	628	689	767.16	829	803	669	0.809	-0.306	9.5108e-06	0.00117828	0	0.0028	0.0022	0.0022	TRUE	0.0207
ID3	298	156	283	905	676	621	237	112	138	210	202	228	807	914	809	173	129	140	401.26	213	843	147	0.698	-0.518	9.92908e-06	0.00121444	0.0055	0.0044	0.0046	0.0046	TRUE	0.19
LSS	467	276	424	270	186	181	349	230	224	329	358	341	241	252	236	255	264	227	277.99	343	243	249	0.729	-0.455	1.09012e-05	0.00129306	0	0.0059	0.0045	0.0045	TRUE	0.0398
PCSK1	7529	3899	6361	7995	5128	5121	6419	3856	4396	5296	5054	5115	7129	6936	6668	4690	4430	4463	5531.34	5155	6911	4528	0.878	-0.187	1.20732e-05	0.00138858	0.0006	0.0014	0.0011	0.0011	TRUE	0.0083
FNIP2	804	440	677	574	417	395	631	357	428	566	570	544	512	564	514	461	410	435	508.47	560	530	435	0.781	-0.357	1.2556e-05	0.00141414	0	0.0037	0.0029	0.0029	TRUE	0.0229
SORD	866	448	695	575	402	400	685	375	404	609	581	559	513	544	521	501	431	410	518.62	583	526	447	0.771	-0.376	1.25066e-05	0.00141414	0.003	0.0037	0.0035	0.0035	TRUE	0.0934
TP53INP1	967	506	764	624	441	419	714	459	490	680	656	614	556	596	546	522	527	497	577.28	650	566	515	0.793	-0.335	1.44097e-05	0.00159077	0	0.0034	0.0027	0.0027	TRUE	0.0201
FAM168B	7605	3922	6263	5209	3353	3322	6475	3837	4172	5350	5084	5037	4645	4535	4326	4731	4408	4235	4705.62	5157	4502	4458	0.865	-0.209	1.58113e-05	0.00169516	0.0015	0.0014	0.0015	0.0015	TRUE	0.0241
USP22	23000	12326	19850	16159	10551	10223	20164	12348	13001	16180	15977	15963	14409	14270	13312	14734	14186	13199	14692.2	16040	13997	14040	0.875	-0.192	1.56892e-05	0.00169516	0.0015	0.0012	0.0014	0.0014	TRUE	0.0224
ARNT2	3196	1791	2861	2307	1570	1520	2814	1723	1828	2248	2321	2301	2057	2123	1979	2056	1979	1856	2102.43	2290	2053	1964	0.859	-0.219	2.15698e-05	0.0021864	0.0009	0.0017	0.0015	0.0015	TRUE	0.0188
CAMSAP1	4546	2396	4016	3252	2153	2224	3879	2500	2579	3198	3106	3230	2900	2912	2896	2834	2872	2618	2951.75	3178	2903	2775	0.873	-0.196	2.33547e-05	0.00234599	0.0006	0.0016	0.0012	0.0012	TRUE	0.0193
STARD7	5781	2906	4501	4080	2548	2594	4717	2775	3132	4067	3767	3620	3638	3446	3378	3447	3188	3180	3525.52	3818	3487	3272	0.857	-0.222	2.56017e-05	0.00248226	0.002	0.0015	0.0017	0.0017	TRUE	0.0276
PSAP	14993	7732	12581	12304	8069	7819	12795	7685	8876	10547	10022	10117	10972	10913	10182	9349	8829	9011	9993.6	10229	10689	9063	0.886	-0.175	2.77274e-05	0.00262001	0.0009	0.0013	0.0012	0.0012	TRUE	0.0139
DPYSL3	8775	4764	7929	7069	4452	4536	7641	4909	5398	6173	6175	6376	6304	6021	5907	5583	5640	5480	5962.1	6241	6077	5568	0.892	-0.165	3.09998e-05	0.00287665	0.0003	0.0013	0.001	0.001	TRUE	0.009
PNMA1	3421	1871	3022	2673	1810	1876	2882	1870	2095	2407	2425	2430	2384	2448	2443	2106	2148	2127	2324.16	2421	2425	2127	0.878	-0.187	3.12175e-05	0.00287665	0	0.0017	0.001	0.001	TRUE	0.0019
GAREML	1190	663	1050	782	531	588	1009	596	627	837	859	844	697	718	766	737	685	637	753.4	847	727	686	0.813	-0.298	3.19993e-05	0.00292452	0.0013	0.0029	0.0025	0.0025	TRUE	0.0372
RNF145	1368	717	1117	1295	827	867	1096	649	759	962	929	898	1155	1119	1129	801	746	771	945.47	930	1134	773	0.832	-0.266	3.25265e-05	0.00294854	0	0.0025	0.0018	0.0018	TRUE	0.009
ADD2	3053	1592	2773	2137	1448	1412	2610	1644	1637	2148	2063	2230	1906	1958	1839	1907	1889	1662	1955.73	2147	1901	1819	0.847	-0.24	3.28695e-05	0.00295561	0.0019	0.0018	0.0019	0.0019	TRUE	0.0456
MBOAT2	2496	1232	1977	1715	1092	1195	1991	1210	1320	1756	1597	1590	1529	1477	1556	1455	1390	1340	1521.1	1648	1521	1395	0.846	-0.241	3.31931e-05	0.00296083	0.0014	0.002	0.0018	0.0018	TRUE	0.0283
KIF3C	2511	1366	2286	1827	1175	1122	2164	1328	1455	1766	1771	1838	1629	1589	1461	1581	1526	1477	1626.53	1792	1560	1528	0.853	-0.229	3.547e-05	0.0031141	0.0009	0.0019	0.0016	0.0016	TRUE	0.024
CSNK1A1	3223	1699	2497	2344	1471	1506	2596	1516	1831	2267	2202	2008	2090	1990	1961	1897	1742	1859	2001.74	2159	2014	1833	0.85	-0.234	3.63231e-05	0.00316408	0.002	0.0018	0.0018	0.0018	TRUE	0.0316
FAM83F	453	243	386	307	210	197	338	198	221	319	315	310	274	284	257	247	227	224	273.02	315	272	233	0.743	-0.429	3.78238e-05	0.00324412	0	0.006	0.0043	0.0043	TRUE	0.0236
DYNLL2	3895	2026	3314	2821	1855	1837	3366	1983	2178	2740	2626	2665	2516	2509	2392	2460	2278	2211	2488.49	2677	2472	2316	0.866	-0.208	3.93004e-05	0.00334504	0.0011	0.0017	0.0015	0.0015	TRUE	0.0251
SLC1A4	2463	1429	2121	1736	1171	1113	2034	1370	1410	1733	1852	1706	1548	1584	1449	1486	1574	1431	1595.92	1764	1527	1497	0.85	-0.234	3.96129e-05	0.00334609	0.0012	0.0019	0.0018	0.0018	TRUE	0.015
MUL1	1252	651	1038	934	607	570	1010	584	671	881	844	835	833	821	742	738	671	681	782.83	853	799	697	0.818	-0.289	4.20568e-05	0.00352581	0.0012	0.0028	0.0024	0.0024	TRUE	0.0289
PFKFB2	1225	588	1031	813	514	538	925	605	639	862	762	829	725	695	701	676	695	649	732.6	818	707	673	0.82	-0.287	4.76431e-05	0.00387685	0	0.0029	0.0023	0.0023	TRUE	0.0244
TMEM30A	5089	2582	3801	3343	2221	2209	4113	2268	2776	3580	3347	3057	2981	3004	2876	3005	2606	2818	3030.44	3328	2954	2810	0.845	-0.242	5.14264e-05	0.00409574	0.0034	0.0016	0.0023	0.0023	TRUE	0.0426
RAPGEF1	2089	1123	1854	1451	942	941	1843	1061	1093	1470	1456	1491	1294	1274	1225	1347	1219	1110	1320.51	1472	1264	1225	0.834	-0.262	5.18101e-05	0.00409704	0.0028	0.0021	0.0023	0.0023	TRUE	0.0648
TRIM37	4603	2281	3801	3388	2250	2324	3808	2291	2664	3238	2957	3057	3021	3043	3026	2783	2632	2705	2940.1	3084	3030	2707	0.877	-0.19	5.45834e-05	0.00425598	0.0007	0.0016	0.0013	0.0013	TRUE	0.0159
TUBB2B	7524	3979	6076	5296	3539	3363	6154	3967	4396	5293	5157	4886	4723	4786	4379	4497	4557	4463	4749.1	5112	4629	4506	0.881	-0.182	6.25612e-05	0.00470275	0.001	0.0014	0.0013	0.0013	TRUE	0.0177
ZBTB5	1079	561	947	760	484	511	873	484	628	759	727	762	678	655	665	638	556	638	675.22	749	666	611	0.816	-0.293	6.25963e-05	0.00470275	0.0005	0.0031	0.0025	0.0025	TRUE	0.0437
DDX3X	8905	4549	7271	6044	4025	4257	7509	4543	5268	6264	5896	5847	5390	5444	5543	5487	5219	5348	5604.3	6002	5459	5351	0.891	-0.166	6.36281e-05	0.00472969	0.0006	0.0014	0.0011	0.0011	TRUE	0.0123
IGSF9B	298	171	297	181	124	107	233	138	131	210	222	239	161	168	139	170	159	133	177.82	224	156	154	0.693	-0.53	6.42484e-05	0.00474417	0.0037	0.0086	0.0076	0.0076	TRUE	0.0991
PCYT2	1913	1193	1750	1322	880	768	1653	1047	1110	1346	1546	1407	1179	1190	1000	1208	1203	1127	1245.12	1433	1123	1179	0.826	-0.276	6.6056e-05	0.00481388	0.004	0.0022	0.0027	0.0027	TRUE	0.0702
RPS12	4694	2526	3661	3289	2178	2139	3954	2345	2527	3302	3274	2944	2933	2946	2785	2889	2694	2565	2925.88	3173	2888	2716	0.857	-0.222	6.73569e-05	0.00487682	0.0023	0.0016	0.0019	0.0019	TRUE	0.0331
EIF4H	3482	1909	3021	2574	1777	1593	3035	1812	1954	2449	2474	2429	2295	2403	2074	2218	2082	1984	2267.72	2451	2257	2095	0.856	-0.225	7.46989e-05	0.0053735	0.0023	0.0017	0.0019	0.0019	TRUE	0.039
TSPAN17	1594	914	1360	1111	764	668	1379	792	836	1121	1185	1094	991	1033	870	1008	910	849	1006.65	1133	965	922	0.817	-0.291	7.595e-05	0.00542847	0.0042	0.0024	0.003	0.003	TRUE	0.0564
ASB1	1847	965	1580	1224	837	786	1571	928	964	1299	1251	1271	1091	1132	1024	1148	1066	979	1140.05	1274	1082	1064	0.837	-0.257	7.93311e-05	0.00556316	0.0022	0.0023	0.0022	0.0022	TRUE	0.0411
HMGCR	5330	2579	4139	3218	2154	2183	4309	2565	2894	3750	3343	3329	2870	2913	2843	3149	2947	2938	3119.97	3474	2875	3011	0.867	-0.207	7.90416e-05	0.00556316	0.0017	0.0015	0.0017	0.0017	TRUE	0.0405
TBC1D16	3329	1840	3157	2426	1513	1458	2944	1833	1920	2342	2385	2539	2163	2046	1899	2151	2106	1949	2175.56	2422	2036	2069	0.855	-0.227	7.85291e-05	0.00556316	0.0022	0.0017	0.002	0.002	TRUE	0.028
SORT1	5065	2620	4291	3909	2492	2503	4409	2551	2911	3563	3396	3451	3486	3370	3259	3222	2931	2955	3292.55	3470	3372	3036	0.876	-0.192	8.33838e-05	0.00570386	0.0011	0.0015	0.0014	0.0014	TRUE	0.0242
WASF2	4785	2453	4183	3193	2191	2079	4112	2514	2745	3366	3179	3364	2847	2963	2707	3005	2888	2787	3011.88	3303	2839	2893	0.876	-0.192	8.29008e-05	0.00570386	0.001	0.0016	0.0014	0.0014	TRUE	0.0127
DGCR2	3832	2133	3405	3111	2037	1915	3415	2053	2166	2696	2765	2738	2774	2755	2494	2495	2359	2199	2586.04	2733	2674	2351	0.862	-0.215	8.7288e-05	0.00590198	0.0019	0.0016	0.0018	0.0018	TRUE	0.0276
PANK3	1878	883	1550	1079	672	750	1551	831	932	1321	1145	1246	962	909	977	1133	955	946	1066	1237	949	1011	0.818	-0.29	8.85059e-05	0.00594483	0.005	0.0024	0.0031	0.0031	TRUE	0.0938
LUC7L2	359	248	381	305	206	172	316	182	177	253	321	306	272	279	224	231	209	180	252.74	293	258	207	0.712	-0.491	9.29293e-05	0.00616763	0.0113	0.0064	0.0075	0.0075	TRUE	0.1222
B3GNT5	8403	4085	6544	7765	5147	5428	6863	3920	4754	5911	5295	5263	6924	6961	7068	5015	4503	4826	5751.88	5490	6984	4781	0.871	-0.199	9.44903e-05	0.00623412	0.0022	0.0013	0.0017	0.0017	TRUE	0.0376
MFSD9	721	438	655	500	365	349	602	361	407	507	568	527	446	494	454	440	415	413	473.72	534	465	423	0.797	-0.328	9.57308e-05	0.0062421	0	0.0039	0.0031	0.0031	TRUE	0.0216
DNER	8308	4416	7332	7490	4856	5185	7236	4568	5216	5844	5724	5896	6679	6568	6752	5287	5248	5295	5921.52	5821	6666	5277	0.906	-0.142	0.000100335	0.00646669	0	0.0013	0.0008	0.0008	TRUE	0.0016
OAT	1991	1086	1658	1457	908	986	1682	1005	1140	1401	1408	1333	1299	1228	1284	1229	1155	1157	1277.09	1381	1270	1180	0.857	-0.222	0.000101048	0.00647522	0	0.0022	0.0016	0.0016	TRUE	0.0113
SOX4	10358	5824	9218	7955	5458	5719	9461	5755	6269	7287	7549	7413	7094	7382	7447	6913	6612	6364	7117.8	7416	7308	6630	0.895	-0.16	0.000104029	0.00657584	0.0007	0.0013	0.0011	0.0011	TRUE	0.0118
GUCY2D	451	287	435	341	207	206	385	230	217	317	372	350	304	280	268	281	264	220	295.25	346	284	255	0.744	-0.427	0.000105288	0.00659532	0.0055	0.0056	0.0056	0.0056	TRUE	0.1062
OIP5-AS1	1139	653	959	789	524	513	925	590	638	801	846	771	704	709	668	676	678	648	722.29	806	694	667	0.83	-0.269	0.000108238	0.00666769	0	0.003	0.0022	0.0022	TRUE	0.0129
TMCO3	1896	1006	1576	1372	894	894	1601	948	1051	1334	1304	1267	1223	1209	1164	1170	1089	1067	1203.09	1302	1199	1109	0.853	-0.229	0.000108014	0.00666769	0	0.0022	0.0017	0.0017	TRUE	0.0203
SEPHS2	1436	769	1178	929	608	626	1151	735	795	1010	997	947	828	822	815	841	844	807	879.19	985	822	831	0.844	-0.244	0.000110695	0.00678156	0	0.0026	0.0018	0.0018	TRUE	0.0094
FAM171B	861	390	675	557	346	406	649	368	397	606	506	543	497	468	529	474	423	403	494.15	552	498	433	0.785	-0.349	0.000115638	0.00684079	0.0046	0.0038	0.004	0.004	TRUE	0.0603
DIRAS1	1609	905	1357	1172	761	678	1320	862	784	1132	1173	1091	1045	1029	883	965	990	796	1011.57	1132	986	917	0.811	-0.302	0.000122012	0.00698185	0.0061	0.0024	0.0035	0.0035	TRUE	0.1036
DNAJC5	3179	1730	2812	2281	1511	1351	2738	1716	1682	2236	2242	2261	2034	2044	1759	2001	1971	1708	2028.51	2246	1946	1893	0.843	-0.246	0.000122689	0.00698185	0.004	0.0018	0.0025	0.0025	TRUE	0.0589
NCS1	1943	1003	1673	1355	920	922	1651	1004	1037	1367	1300	1345	1208	1244	1201	1206	1153	1053	1230.9	1337	1218	1137	0.851	-0.233	0.00012273	0.00698185	0.0011	0.0022	0.0019	0.0019	TRUE	0.0341
PIGS	3084	1575	2677	2426	1580	1609	2607	1600	1827	2170	2041	2153	2163	2137	2095	1905	1838	1855	2039.68	2121	2132	1866	0.879	-0.186	0.000125864	0.00708781	0	0.0018	0.0012	0.0012	TRUE	0.0079
CHRNB2	1240	696	1199	983	635	594	1094	668	653	872	902	964	877	859	773	799	767	663	830.81	913	836	743	0.816	-0.294	0.000134333	0.00745178	0.0043	0.0027	0.0031	0.0031	TRUE	0.0702
RRAGC	1204	594	944	810	509	545	928	533	660	847	770	759	722	688	710	678	612	670	717.43	792	707	653	0.825	-0.277	0.000143394	0.00783747	0.0014	0.003	0.0025	0.0025	TRUE	0.0319
LBH	836	436	702	783	500	460	634	383	477	588	565	565	698	676	599	463	440	484	564.31	573	658	462	0.808	-0.308	0.000144329	0.00785009	0.0012	0.0035	0.0029	0.0029	TRUE	0.0463
RAB31	537	309	436	406	268	270	403	257	281	378	401	351	362	362	352	294	295	285	342.22	377	359	291	0.778	-0.361	0.000146136	0.00788454	0	0.005	0.0037	0.0037	TRUE	0.0271
UBE3C	2870	1606	2514	2058	1443	1412	2566	1489	1704	2019	2082	2022	1835	1952	1839	1875	1711	1730	1895.92	2041	1875	1772	0.871	-0.2	0.000152114	0.00811516	0.0008	0.0018	0.0015	0.0015	TRUE	0.0222
HACD2	513	246	395	290	178	219	376	209	231	361	319	318	259	241	285	275	240	235	281.25	333	262	250	0.753	-0.41	0.000163646	0.00868454	0.0034	0.0058	0.0053	0.0053	TRUE	0.064
SOGA3	2197	1240	2204	1584	1025	1058	2012	1237	1232	1546	1607	1772	1412	1386	1378	1470	1421	1251	1471.52	1642	1392	1381	0.842	-0.248	0.000164344	0.00868454	0.0036	0.002	0.0025	0.0025	TRUE	0.0542
DR1	2496	1310	1986	1724	1132	1142	2096	1204	1402	1756	1698	1597	1537	1531	1487	1532	1383	1423	1549.38	1684	1518	1446	0.861	-0.216	0.000167033	0.00870287	0.0014	0.002	0.0018	0.0018	TRUE	0.0228
GMCL1	1114	524	908	698	482	501	854	497	602	784	679	730	622	652	652	624	571	611	658.44	731	642	602	0.822	-0.283	0.000165895	0.00870287	0.0014	0.0031	0.0027	0.0027	TRUE	0.0321
LDLR	2527	1441	2275	1415	990	951	2244	1390	1476	1778	1868	1830	1262	1339	1238	1640	1597	1498	1561.01	1825	1280	1578	0.867	-0.206	0.000166446	0.00870287	0.0008	0.002	0.0016	0.0016	TRUE	0.0158
GTF3C4	1283	707	1116	859	583	585	1144	620	664	903	916	897	766	788	762	836	712	674	806.11	905	772	741	0.822	-0.282	0.000175285	0.00896524	0.0034	0.0028	0.0029	0.0029	TRUE	0.108
PANX1	1676	869	1391	1103	751	751	1414	831	901	1179	1126	1119	984	1016	978	1033	955	915	1033.76	1141	993	968	0.849	-0.236	0.000186041	0.0094279	0.001	0.0024	0.002	0.002	TRUE	0.0308
NUDT21	6281	3179	4945	4080	2857	2875	5276	3034	3573	4419	4121	3977	3638	3864	3744	3855	3486	3627	3858.87	4172	3749	3656	0.877	-0.19	0.000201392	0.00998008	0.0018	0.0015	0.0016	0.0016	TRUE	0.0226
FAM43A	1088	684	983	645	457	490	921	606	623	765	887	791	575	618	638	673	696	632	697.27	814	610	667	0.823	-0.281	0.000208504	0.0102064	0.0024	0.003	0.0028	0.0028	TRUE	0.0431
IBA57	671	363	622	479	321	273	572	318	331	472	471	500	427	434	355	418	365	336	419.87	481	405	373	0.779	-0.36	0.000209621	0.0102064	0.0057	0.0043	0.0046	0.0046	TRUE	0.094
RC3H2	1523	722	1472	989	657	707	1300	751	774	1071	936	1184	882	889	921	950	863	786	942.29	1064	897	866	0.813	-0.299	0.000218539	0.010503	0.0068	0.0025	0.0037	0.0037	TRUE	0.0802
SHPK	916	529	838	545	352	375	765	505	495	644	686	674	486	476	488	559	580	503	566.22	668	483	547	0.821	-0.285	0.000222342	0.0105945	0	0.0035	0.0027	0.0027	TRUE	0.0378
PLXNC1	1091	620	955	898	577	588	911	556	647	767	804	768	801	780	766	666	639	657	738.58	780	782	654	0.841	-0.249	0.000235621	0.0109924	0	0.0029	0.002	0.002	TRUE	0.0049
PTPN1	2323	1175	1907	1840	1223	1208	1915	1183	1304	1634	1523	1534	1641	1654	1573	1399	1359	1324	1515.65	1564	1623	1361	0.87	-0.202	0.000237307	0.0110249	0.0005	0.002	0.0015	0.0015	TRUE	0.0133
PHACTR1	649	398	612	540	323	369	568	342	343	457	516	492	482	437	481	415	393	348	446.63	488	467	385	0.795	-0.331	0.000257063	0.0115111	0.0027	0.0041	0.0037	0.0037	TRUE	0.0547
SCRN1	4006	2059	3402	2921	1891	1984	3479	2084	2323	2818	2669	2736	2605	2558	2584	2542	2394	2358	2584.8	2741	2582	2431	0.887	-0.173	0.000256075	0.0115111	0.0005	0.0016	0.0012	0.0012	TRUE	0.0136
HS2ST1	3755	1805	2993	2541	1679	1774	3068	1791	2117	2642	2340	2407	2266	2271	2310	2242	2058	2149	2298.15	2463	2282	2150	0.872	-0.197	0.000260886	0.0116355	0.0017	0.0017	0.0017	0.0017	TRUE	0.0337
SLC25A25	1086	586	968	741	561	493	937	499	610	764	760	778	661	759	642	685	573	619	693.41	767	687	626	0.819	-0.289	0.000270374	0.0118688	0.0033	0.003	0.0032	0.0032	TRUE	0.0609
TSPYL5	2354	1287	1942	1516	993	1023	1964	1263	1357	1656	1668	1562	1352	1343	1332	1435	1451	1378	1464.06	1629	1342	1421	0.874	-0.195	0.000275311	0.0120381	0	0.002	0.0015	0.0015	TRUE	0.0107
LOC642852	1359	752	1206	871	640	530	1191	686	681	956	975	970	777	866	690	870	788	691	842.53	967	778	783	0.813	-0.299	0.000283113	0.0122353	0.0068	0.0027	0.0038	0.0038	TRUE	0.0843
DSCR3	2079	1182	1795	1481	1009	1024	1824	1106	1230	1463	1532	1444	1321	1365	1333	1333	1271	1249	1367.66	1480	1340	1284	0.871	-0.2	0.000304203	0.0128463	0	0.0021	0.0015	0.0015	TRUE	0.0097
EXTL3	8350	4396	7407	6417	4191	3863	7401	4448	4801	5874	5698	5957	5722	5668	5030	5408	5110	4874	5482.36	5843	5473	5131	0.878	-0.187	0.000312228	0.0128463	0.0025	0.0014	0.0018	0.0018	TRUE	0.0403
F11R	6108	3163	5081	4671	3167	3031	5038	3261	3712	4297	4100	4086	4165	4283	3947	3681	3746	3768	4008.24	4161	4132	3732	0.896	-0.158	0.000309742	0.0128463	0.0005	0.0014	0.0011	0.0011	TRUE	0.012
MIR5047	586	319	406	289	196	173	433	238	272	412	413	326	258	265	225	316	273	276	307.36	384	249	288	0.757	-0.402	0.000312109	0.0128463	0.0082	0.0054	0.0061	0.0061	TRUE	0.1387
RPS27A	3701	1965	2787	2590	1642	1663	3058	1808	2022	2604	2547	2241	2310	2221	2166	2234	2077	2053	2272.44	2464	2232	2121	0.862	-0.214	0.000305977	0.0128463	0.0029	0.0017	0.0021	0.0021	TRUE	0.0521
STAT1	2787	1404	2440	2063	1353	1385	2341	1428	1684	1961	1820	1962	1840	1830	1804	1711	1641	1710	1808.49	1914	1825	1687	0.88	-0.185	0.000307373	0.0128463	0	0.0019	0.0014	0.0014	TRUE	0.0134
MANEAL	3342	1901	3033	2554	1765	1729	3005	1860	2066	2351	2464	2439	2277	2387	2251	2196	2137	2097	2288.91	2418	2305	2143	0.888	-0.171	0.00032891	0.0133845	0.0003	0.0017	0.0012	0.0012	TRUE	0.0073
GNB4	1082	515	830	584	360	395	829	490	548	761	668	667	521	487	514	606	563	556	593.69	699	507	575	0.822	-0.283	0.000342914	0.0137847	0.0021	0.0033	0.003	0.003	TRUE	0.052
GNS	3635	1833	3113	2896	1777	1823	3096	1874	2106	2557	2376	2503	2582	2403	2374	2262	2153	2138	2372.14	2479	2453	2184	0.881	-0.183	0.00034369	0.0137847	0.0011	0.0017	0.0015	0.0015	TRUE	0.0182
HSDL1	2889	1520	2386	2157	1303	1417	2400	1458	1742	2032	1970	1919	1923	1762	1845	1754	1675	1768	1849.93	1974	1843	1732	0.878	-0.188	0.000341999	0.0137847	0.0007	0.0018	0.0015	0.0015	TRUE	0.0124
ARL5B	925	465	771	595	386	420	788	400	461	651	603	620	531	522	547	576	460	468	552.93	625	533	501	0.806	-0.311	0.000347164	0.0138246	0.0045	0.0035	0.0038	0.0038	TRUE	0.1432
MAPK8IP2	2144	1334	2028	1786	1183	1086	1966	1243	1160	1508	1729	1631	1593	1600	1414	1437	1428	1178	1501.91	1623	1536	1348	0.833	-0.264	0.000349538	0.0138696	0.0061	0.002	0.0033	0.0033	TRUE	0.0964
VAPB	3599	1858	3043	2602	1671	1809	3103	1831	2150	2532	2408	2447	2320	2260	2356	2267	2104	2183	2319.63	2462	2312	2185	0.887	-0.172	0.000357266	0.0141259	0.0004	0.0017	0.0013	0.0013	TRUE	0.0094
CYTH1	1419	738	1214	1031	708	750	1206	721	768	998	957	976	919	958	977	881	828	780	919.32	977	951	830	0.85	-0.234	0.000359368	0.0141588	0.0007	0.0026	0.0021	0.0021	TRUE	0.026
DPYSL2	8472	4466	7344	6419	4104	4046	7286	4746	5050	5960	5789	5906	5724	5551	5269	5324	5452	5127	5566.74	5885	5515	5301	0.9	-0.151	0.000368925	0.0143829	0.0007	0.0014	0.0011	0.0011	TRUE	0.0123
MON1B	1534	863	1397	1097	669	685	1348	843	846	1079	1119	1123	978	905	892	985	968	859	989.83	1107	925	937	0.848	-0.237	0.000373713	0.0144183	0.0018	0.0025	0.0023	0.0023	TRUE	0.0422
C17orf51	1080	611	1013	734	470	481	932	586	625	760	792	815	655	636	626	681	673	635	696.85	789	639	663	0.842	-0.248	0.000376176	0.0144633	0	0.003	0.0022	0.0022	TRUE	0.0109
LMNB2	5128	2907	4504	3964	2729	2580	4617	2881	2911	3607	3768	3622	3535	3691	3360	3374	3310	2955	3469.05	3666	3529	3213	0.878	-0.188	0.000384167	0.0145696	0.0021	0.0015	0.0018	0.0018	TRUE	0.0397
MGAT5	1843	911	1575	1331	832	860	1563	919	986	1296	1181	1267	1187	1125	1120	1142	1056	1001	1152.75	1248	1144	1066	0.854	-0.228	0.000383718	0.0145696	0.0018	0.0023	0.0021	0.0021	TRUE	0.0335
WDR4	431	232	364	245	196	186	359	176	193	303	301	293	218	265	242	262	202	196	253.65	299	242	220	0.744	-0.428	0.000381918	0.0145696	0.0082	0.0063	0.0068	0.0068	TRUE	0.2292
LFNG	2096	1164	1749	1390	974	925	1784	1113	1202	1474	1509	1407	1240	1317	1205	1304	1279	1220	1328.18	1463	1254	1268	0.868	-0.204	0.000394179	0.0148248	0.0006	0.0021	0.0017	0.0017	TRUE	0.0145
ZNF252P	1194	581	1028	812	528	593	948	598	654	840	753	827	724	714	772	693	687	664	741.53	807	737	681	0.842	-0.249	0.000394885	0.0148248	0	0.0029	0.0023	0.0023	TRUE	0.0231
RAB11FIP4	1752	923	1552	1248	870	788	1480	953	934	1232	1196	1248	1113	1177	1026	1081	1095	948	1124.12	1225	1105	1041	0.849	-0.236	0.000413417	0.0153143	0.0024	0.0023	0.0024	0.0024	TRUE	0.0478
SLC39A14	3013	1500	2459	2143	1517	1479	2535	1479	1699	2120	1944	1977	1911	2052	1926	1852	1699	1725	1911.8	2014	1963	1759	0.873	-0.195	0.000412651	0.0153143	0.0015	0.0018	0.0017	0.0017	TRUE	0.0184
ZC3H7B	3645	2123	3543	2790	1932	1736	3399	2036	2191	2564	2752	2849	2488	2613	2261	2484	2339	2224	2508.18	2722	2454	2349	0.864	-0.21	0.000411674	0.0153143	0.0031	0.0016	0.0022	0.0022	TRUE	0.0369
CLDN7	3116	1725	2686	2431	1558	1419	2716	1666	1768	2192	2236	2160	2168	2107	1848	1985	1914	1795	2044.9	2196	2041	1898	0.865	-0.209	0.000418785	0.01536	0.0025	0.0018	0.0021	0.0021	TRUE	0.0541
EIF4B	4748	2418	3852	3381	2308	2283	4040	2377	2784	3340	3134	3098	3015	3122	2973	2952	2731	2826	3021.16	3191	3037	2836	0.889	-0.169	0.000448722	0.0162317	0.001	0.0016	0.0014	0.0014	TRUE	0.0143
ESYT1	4479	2459	4106	4730	3089	3050	4034	2521	2747	3151	3187	3302	4218	4178	3972	2948	2896	2789	3404.45	3213	4123	2878	0.896	-0.159	0.00044841	0.0162317	0.0005	0.0015	0.0012	0.0012	TRUE	0.0082
LANCL1	2640	1241	1997	1639	1086	1147	2066	1219	1437	1857	1609	1606	1462	1469	1494	1510	1400	1459	1540.5	1691	1475	1456	0.86	-0.217	0.000449828	0.0162317	0.0025	0.002	0.0022	0.0022	TRUE	0.0628
FBXO41	2686	1513	2481	2036	1374	1281	2397	1515	1590	1890	1961	1995	1816	1858	1668	1751	1741	1614	1810.44	1949	1781	1702	0.874	-0.194	0.000470006	0.0168507	0.0011	0.0018	0.0017	0.0017	TRUE	0.0234
TRMT12	342	193	272	261	126	147	252	144	163	241	250	219	233	170	191	184	165	165	202.12	237	198	171	0.731	-0.452	0.000469317	0.0168507	0.0062	0.0077	0.0073	0.0073	TRUE	0.1861
CACFD1	1580	858	1348	1151	820	721	1363	810	852	1111	1112	1084	1026	1109	939	996	931	865	1019.26	1102	1025	931	0.846	-0.241	0.000478218	0.0169751	0.0025	0.0024	0.0025	0.0025	TRUE	0.0395
GCC1	664	364	558	464	322	259	551	310	320	467	472	449	414	436	337	403	356	325	406.42	463	396	361	0.785	-0.349	0.000482487	0.0169751	0.0068	0.0044	0.0049	0.0049	TRUE	0.1175
SP8	282	156	256	209	140	164	221	121	139	198	202	206	186	189	214	161	139	141	181.93	202	196	147	0.733	-0.448	0.000491938	0.0171947	0	0.0084	0.0065	0.0065	TRUE	0.0582
TMEM164	1840	973	1606	1399	991	882	1598	946	1015	1294	1261	1292	1248	1340	1149	1168	1087	1030	1207.59	1282	1246	1095	0.855	-0.226	0.000499161	0.0173926	0.0021	0.0022	0.0022	0.0022	TRUE	0.0344
RCAN3	739	386	645	516	378	352	615	337	405	520	500	519	460	511	458	449	387	411	468.48	513	476	416	0.813	-0.298	0.00050378	0.0174446	0.0009	0.0039	0.0033	0.0033	TRUE	0.0419
DPY19L2P2	483	268	458	293	186	208	390	249	255	340	347	368	261	252	271	285	286	259	296.56	352	261	277	0.787	-0.346	0.000519053	0.0179178	0	0.0056	0.0042	0.0042	TRUE	0.0228
CHTF8	2756	1494	2341	2190	1334	1343	2363	1466	1625	1939	1936	1883	1953	1804	1749	1727	1684	1650	1813.81	1919	1835	1687	0.88	-0.185	0.000532744	0.0182211	0.0008	0.0018	0.0015	0.0015	TRUE	0.0272
DGKI	279	166	275	191	140	117	218	143	135	196	215	221	170	189	152	159	164	137	178.36	211	170	153	0.73	-0.453	0.000545442	0.0185417	0	0.0085	0.0071	0.0071	TRUE	0.0587
CTNNB1	4550	2339	3715	3421	2271	2255	3894	2290	2702	3201	3032	2988	3051	3071	2936	2845	2631	2743	2944.21	3074	3019	2740	0.892	-0.165	0.000556368	0.0187908	0.0009	0.0016	0.0013	0.0013	TRUE	0.0113
CHMP7	1649	882	1329	1182	845	833	1393	805	928	1160	1143	1069	1054	1143	1085	1018	925	942	1059.82	1124	1094	962	0.858	-0.221	0.000569322	0.0191203	0.0013	0.0024	0.0021	0.0021	TRUE	0.0225
MICALL1	1054	638	1001	889	613	565	971	574	579	741	827	805	793	829	736	710	659	588	743.08	791	786	652	0.829	-0.271	0.000582195	0.0194356	0.0039	0.0029	0.0031	0.0031	TRUE	0.0593
ADAM9	710	328	625	467	280	304	578	300	362	499	425	503	416	379	396	422	345	368	416.97	476	397	378	0.795	-0.331	0.000583952	0.019436	0.0051	0.0043	0.0045	0.0045	TRUE	0.0871
FAM131A	1083	624	835	791	529	519	909	496	594	762	809	671	705	715	676	664	570	603	686.21	747	699	612	0.825	-0.277	0.000597981	0.0198437	0.004	0.003	0.0033	0.0033	TRUE	0.0631
ATP9A	4253	2296	3835	3135	2045	1887	3819	2311	2445	2992	2976	3084	2796	2766	2457	2791	2655	2482	2777.58	3017	2673	2643	0.876	-0.19	0.000607634	0.0200447	0.0024	0.0016	0.0019	0.0019	TRUE	0.0395
G3BP2	5306	2663	4176	3427	2317	2402	4535	2603	2946	3733	3452	3358	3056	3134	3128	3314	2990	2991	3239.45	3514	3106	3098	0.882	-0.181	0.000610498	0.0200798	0.0018	0.0015	0.0017	0.0017	TRUE	0.0311
DGKD	1357	737	1185	994	689	596	1185	698	701	955	955	953	886	932	776	866	802	712	870.73	954	865	793	0.833	-0.263	0.00061348	0.0200916	0.0043	0.0026	0.0032	0.0032	TRUE	0.0645
SURF4	6079	3221	5176	4674	3166	3211	5303	3368	3669	4276	4175	4162	4168	4282	4181	3875	3869	3725	4079.33	4204	4210	3823	0.909	-0.138	0.00064165	0.0206751	0	0.0014	0.0009	0.0009	TRUE	0.0041
CBX2	5171	3040	4766	4042	2736	2671	4708	3039	3234	3638	3940	3833	3604	3700	3478	3440	3491	3283	3600.92	3804	3594	3405	0.896	-0.158	0.00065447	0.0209093	0.0008	0.0015	0.0013	0.0013	TRUE	0.0121
RPS21	4296	2407	3393	3159	1964	2066	3676	2256	2489	3022	3120	2729	2817	2656	2690	2686	2592	2527	2759.87	2957	2721	2602	0.882	-0.182	0.000671657	0.0212755	0.002	0.0016	0.0017	0.0017	TRUE	0.0373
RCBTB1	1967	1010	1513	1407	959	928	1573	931	1133	1384	1309	1217	1255	1297	1208	1149	1070	1150	1226.54	1303	1253	1123	0.863	-0.213	0.000674304	0.0212988	0.0017	0.0022	0.0021	0.0021	TRUE	0.0293
UNG	3799	2032	3130	2774	1890	1783	3282	1946	2266	2672	2634	2517	2474	2556	2322	2398	2236	2300	2456.59	2608	2451	2311	0.888	-0.172	0.00068337	0.0215242	0.0009	0.0017	0.0015	0.0015	TRUE	0.0162
C1orf43	5442	2798	4380	4073	2637	2608	4565	2707	3298	3828	3627	3522	3632	3567	3396	3336	3110	3348	3485.07	3659	3532	3265	0.892	-0.164	0.000732909	0.0228804	0.0011	0.0015	0.0014	0.0014	TRUE	0.014
BTBD3	1894	919	1605	1336	866	864	1626	915	1009	1332	1191	1291	1191	1171	1125	1188	1051	1024	1173.96	1271	1162	1088	0.856	-0.225	0.000739871	0.0229428	0.0028	0.0022	0.0024	0.0024	TRUE	0.0556
DUT	2714	1531	2146	1989	1365	1338	2327	1398	1558	1909	1984	1726	1774	1846	1742	1700	1606	1582	1763.29	1873	1787	1629	0.873	-0.197	0.00074731	0.0230197	0.002	0.0019	0.0019	0.0019	TRUE	0.0386
KLHL36	2018	1130	1802	1400	908	921	1820	1069	1212	1420	1465	1449	1248	1228	1199	1330	1228	1230	1310.85	1445	1225	1263	0.877	-0.19	0.000757012	0.0232526	0	0.0021	0.0016	0.0016	TRUE	0.0187
SRSF9	3695	1970	2730	2646	1784	1742	2947	1834	2106	2599	2553	2195	2360	2413	2268	2153	2107	2138	2309.7	2449	2347	2133	0.872	-0.198	0.000765279	0.0234251	0.0029	0.0017	0.0021	0.0021	TRUE	0.0685
TBCD	4733	2825	4538	4052	2686	2505	4359	2816	2860	3330	3662	3649	3613	3633	3262	3185	3235	2903	3385.82	3547	3503	3108	0.877	-0.189	0.000766829	0.0234251	0.0028	0.0015	0.002	0.002	TRUE	0.0287
MAPK14	1519	836	1254	1068	751	790	1289	788	858	1069	1084	1008	952	1016	1029	942	905	871	986.18	1054	999	906	0.862	-0.214	0.000805563	0.0244077	0.0007	0.0025	0.002	0.002	TRUE	0.0147
CNP	4109	2168	3477	2893	1927	1854	3514	2261	2415	2891	2810	2796	2580	2606	2414	2568	2598	2452	2634.89	2832	2533	2539	0.896	-0.158	0.00081605	0.0245728	0.0004	0.0016	0.0013	0.0013	TRUE	0.0131
ORAI2	1747	978	1587	1214	901	742	1516	934	1014	1229	1268	1276	1083	1219	966	1108	1073	1029	1138.93	1258	1089	1070	0.852	-0.231	0.000817624	0.0245728	0.0037	0.0023	0.0026	0.0026	TRUE	0.0795
SLC35B2	2662	1383	2169	2026	1312	1234	2201	1357	1563	1873	1793	1744	1807	1774	1607	1608	1559	1587	1705.72	1803	1729	1585	0.879	-0.186	0.000828717	0.0248123	0.0012	0.0019	0.0017	0.0017	TRUE	0.03
NSG1	2137	1143	1955	1607	1113	1105	1879	1120	1332	1503	1482	1572	1433	1505	1439	1373	1287	1352	1438.47	1519	1459	1337	0.881	-0.183	0.00085117	0.0252408	0	0.002	0.0015	0.0015	TRUE	0.0083
RAB39A	546	275	476	357	236	220	451	245	273	384	356	383	318	319	286	330	281	277	326.17	374	308	296	0.793	-0.335	0.000856938	0.0252774	0.002	0.0052	0.0045	0.0045	TRUE	0.0826
PNMAL1	2367	1191	1902	1573	1072	1005	2027	1159	1241	1665	1544	1530	1403	1450	1309	1481	1332	1260	1441.35	1580	1387	1358	0.86	-0.217	0.000868003	0.0255362	0.0033	0.002	0.0024	0.0024	TRUE	0.0541
ZFP36L2	684	469	720	584	404	400	647	384	423	481	608	579	521	546	521	473	441	429	511.05	556	529	448	0.812	-0.3	0.000892259	0.026112	0.0048	0.0037	0.004	0.004	TRUE	0.1169
SLC12A2	1585	823	1381	1164	773	759	1358	783	947	1115	1067	1111	1038	1045	988	992	900	961	1024.15	1098	1024	951	0.867	-0.205	0.000903013	0.0262381	0	0.0024	0.0018	0.0018	TRUE	0.0169
SEC61A1	8911	4676	7682	6931	4555	4389	7977	4773	5313	6269	6061	6178	6181	6161	5715	5829	5483	5394	5918.85	6169	6019	5569	0.903	-0.147	0.000907304	0.0262765	0.001	0.0013	0.0013	0.0013	TRUE	0.0156
SIM1	4655	2366	4396	2846	1762	1900	4276	2461	2547	3275	3067	3535	2538	2383	2474	3124	2827	2586	2867.68	3292	2465	2846	0.864	-0.21	0.000922477	0.0266393	0.0045	0.0016	0.0026	0.0026	TRUE	0.0614
AVL9	2769	1495	2415	1942	1289	1326	2456	1496	1662	1948	1938	1942	1732	1743	1727	1795	1719	1687	1803.34	1943	1734	1734	0.893	-0.163	0.000945376	0.0268993	0	0.0019	0.0012	0.0012	TRUE	0.0083
SH3BP5L	1842	1035	1651	1477	1027	955	1656	983	1090	1296	1342	1328	1317	1389	1244	1210	1129	1107	1262.29	1322	1317	1149	0.872	-0.198	0.000945696	0.0268993	0.001	0.0022	0.0018	0.0018	TRUE	0.019
FEN1	4416	2306	3561	3225	2093	2062	3667	2191	2732	3107	2989	2864	2876	2831	2685	2679	2517	2774	2813.44	2987	2797	2657	0.89	-0.168	0.000958343	0.0271896	0.0012	0.0016	0.0015	0.0015	TRUE	0.0162
AKAP12	3629	1877	3425	2775	1877	1802	3213	1989	2193	2553	2433	2754	2475	2539	2347	2348	2285	2226	2439.88	2580	2454	2286	0.885	-0.176	0.000970238	0.0273877	0.0015	0.0017	0.0017	0.0017	TRUE	0.0281
METTL13	1071	629	928	817	557	528	933	563	616	753	815	746	729	753	688	682	647	625	715.37	771	723	651	0.849	-0.237	0.000970159	0.0273877	0.0006	0.003	0.0024	0.0024	TRUE	0.0169
LYNX1	1028	516	897	630	434	417	845	513	575	723	669	721	562	587	543	617	589	584	621.74	704	564	597	0.846	-0.241	0.000973765	0.0274179	0	0.0032	0.0024	0.0024	TRUE	0.0132
CANT1	2716	1444	2289	2115	1388	1308	2364	1452	1505	1911	1872	1841	1886	1877	1703	1727	1668	1528	1779.22	1875	1822	1641	0.876	-0.19	0.000992548	0.0276183	0.0019	0.0019	0.0019	0.0019	TRUE	0.0294
GLS	1990	1018	1643	1358	867	912	1666	972	1185	1400	1319	1321	1211	1173	1188	1217	1117	1203	1238.76	1347	1191	1179	0.876	-0.191	0.000993162	0.0276183	0	0.0022	0.0017	0.0017	TRUE	0.0161
PIGG	1150	686	1026	948	611	603	1006	633	674	809	889	825	845	826	785	735	727	684	791.86	841	819	715	0.855	-0.227	0.000994104	0.0276183	0	0.0028	0.0022	0.0022	TRUE	0.0175
SBF1	5072	3033	4811	3862	2703	2409	4691	3001	2948	3568	3931	3869	3444	3656	3137	3428	3448	2993	3497	3789	3412	3290	0.869	-0.203	0.00102915	0.0281969	0.0044	0.0015	0.0025	0.0025	TRUE	0.0501
TSC22D1	3579	1914	2895	2704	1732	1715	3050	1793	2177	2518	2481	2328	2411	2343	2233	2229	2060	2210	2312.48	2442	2329	2166	0.888	-0.171	0.00106325	0.0288449	0.0013	0.0017	0.0016	0.0016	TRUE	0.0143
EAF1	1121	569	942	738	509	511	966	527	600	789	738	758	658	688	665	706	605	609	690.67	762	670	640	0.843	-0.246	0.00108929	0.0294488	0.002	0.003	0.0028	0.0028	TRUE	0.0691
HS1BP3	462	251	453	382	241	214	387	218	260	325	325	364	341	326	279	283	250	264	306.34	338	315	266	0.787	-0.345	0.00109122	0.0294488	0.003	0.0054	0.0049	0.0049	TRUE	0.0732
LETM1	1748	949	1477	1269	876	852	1456	951	1028	1230	1230	1188	1132	1185	1109	1064	1093	1044	1141.49	1216	1142	1067	0.877	-0.189	0.00110312	0.0295778	0	0.0023	0.0016	0.0016	TRUE	0.0079
GART	2442	1403	2158	1769	1206	1232	2218	1362	1442	1718	1819	1735	1577	1631	1604	1621	1565	1464	1637.11	1757	1604	1550	0.885	-0.177	0.00112337	0.0300021	0.0007	0.0019	0.0016	0.0016	TRUE	0.019
UBXN7	758	430	761	510	283	344	685	390	431	533	557	612	455	383	448	501	448	438	486.02	567	429	462	0.817	-0.292	0.00112474	0.0300021	0.0043	0.0038	0.004	0.004	TRUE	0.062
ADAT1	1112	643	1062	797	533	572	994	621	656	782	833	854	711	721	745	726	713	666	750.21	823	726	702	0.855	-0.226	0.00114655	0.030366	0	0.0029	0.0023	0.0023	TRUE	0.0169
GALNT1	1799	825	1312	1258	793	820	1398	801	923	1266	1069	1055	1122	1073	1068	1022	920	937	1058.98	1130	1088	960	0.848	-0.237	0.0011587	0.0304843	0.0042	0.0024	0.0029	0.0029	TRUE	0.0931
MAD2L1	2437	1232	1710	1664	1051	1046	1916	1094	1305	1714	1597	1375	1484	1421	1362	1400	1257	1325	1437.27	1562	1422	1327	0.851	-0.233	0.00115702	0.0304843	0.0053	0.002	0.003	0.003	TRUE	0.0922
APH1A	2657	1413	2120	1854	1213	1165	2241	1375	1517	1869	1831	1705	1653	1641	1517	1638	1580	1540	1663.73	1802	1604	1586	0.881	-0.183	0.00117609	0.0306603	0.0013	0.0019	0.0017	0.0017	TRUE	0.0188
EPT1	2455	1204	1894	1569	1052	1093	2011	1177	1364	1727	1561	1523	1399	1423	1423	1469	1352	1385	1473.59	1604	1415	1402	0.874	-0.194	0.0011785	0.0306603	0.0018	0.002	0.0019	0.0019	TRUE	0.039
TIMM17A	1925	982	1519	1381	874	915	1570	975	1084	1354	1273	1222	1231	1182	1191	1147	1120	1100	1202.38	1283	1201	1122	0.875	-0.193	0.00117043	0.0306603	0	0.0022	0.0018	0.0018	TRUE	0.0211
CYP51A1	4276	2149	3312	2711	1814	1879	3599	2006	2475	3008	2785	2663	2417	2453	2447	2630	2305	2513	2580.18	2819	2439	2483	0.881	-0.182	0.0011978	0.0307731	0.0022	0.0016	0.0019	0.0019	TRUE	0.0309
ITGB3	635	353	517	459	345	325	519	311	328	447	458	416	409	467	423	379	357	333	409.85	440	433	356	0.814	-0.296	0.00119584	0.0307731	0.0014	0.0043	0.0037	0.0037	TRUE	0.0335
MRPL49	2447	1312	2044	1874	1236	1212	2025	1291	1518	1721	1701	1644	1671	1672	1578	1480	1483	1541	1610.07	1689	1640	1501	0.889	-0.17	0.00119461	0.0307731	0	0.0019	0.0014	0.0014	TRUE	0.0084
NUP133	1844	954	1502	1329	907	903	1551	916	1072	1297	1237	1208	1185	1227	1176	1133	1052	1088	1178.14	1247	1196	1091	0.876	-0.191	0.00119327	0.0307731	0	0.0022	0.0017	0.0017	TRUE	0.0109
ARPC5	3575	1897	2840	2548	1687	1584	3031	1851	2037	2515	2459	2284	2272	2282	2063	2215	2127	2068	2253.7	2419	2206	2137	0.884	-0.178	0.00120305	0.0308367	0.0019	0.0017	0.0018	0.0018	TRUE	0.0251
HNRNPF	9515	4997	7510	6896	4490	4363	8064	4937	5653	6694	6477	6039	6149	6073	5681	5892	5672	5739	6046.27	6403	5968	5768	0.901	-0.15	0.00121638	0.0311071	0.0014	0.0013	0.0014	0.0014	TRUE	0.0206
EPHA10	1073	577	934	675	479	431	888	593	552	755	748	751	602	648	561	649	681	560	661.7	751	604	630	0.838	-0.254	0.00122259	0.0311943	0.0027	0.0031	0.0031	0.0031	TRUE	0.0706
FAM213A	3595	1808	2991	2588	1691	1677	2937	1887	2191	2529	2343	2405	2308	2287	2184	2146	2168	2224	2288.29	2426	2260	2179	0.897	-0.157	0.0012425	0.0315579	0.0005	0.0017	0.0013	0.0013	TRUE	0.0115
TUBB2A	913	519	741	793	521	471	733	468	515	642	673	596	707	705	613	536	538	523	614.68	637	675	532	0.838	-0.255	0.00123981	0.0315579	0.0017	0.0033	0.0029	0.0029	TRUE	0.0477
NHLRC2	879	437	756	508	359	393	705	388	518	618	566	608	453	486	512	515	446	526	525.53	597	484	496	0.829	-0.27	0.00126377	0.0318801	0.0023	0.0036	0.0033	0.0033	TRUE	0.0548
LAMP2	1776	973	1439	1419	905	879	1493	858	1076	1249	1261	1157	1265	1224	1145	1091	986	1092	1163.41	1222	1211	1056	0.867	-0.207	0.00127087	0.031987	0.0018	0.0023	0.0021	0.0021	TRUE	0.0255
LOC100129917	454	269	387	301	228	190	371	232	220	319	349	311	268	308	247	271	267	223	284.94	326	274	254	0.782	-0.355	0.00128109	0.0321715	0.0044	0.0058	0.0055	0.0055	TRUE	0.0794
QSOX2	3805	2106	3240	2810	1909	1884	3375	2135	2215	2677	2730	2606	2506	2582	2453	2466	2453	2249	2524.5	2671	2514	2389	0.896	-0.159	0.00128684	0.0322433	0.0008	0.0016	0.0014	0.0014	TRUE	0.0212
TGOLN2	5745	3060	5329	4333	2760	2828	5271	3197	3500	4041	3966	4286	3864	3733	3683	3852	3673	3553	3850.01	4098	3760	3693	0.901	-0.15	0.00130133	0.0324604	0.0009	0.0015	0.0013	0.0013	TRUE	0.0131
UAP1L1	601	398	586	498	374	308	516	333	366	423	516	471	444	506	401	377	383	372	432.45	470	450	377	0.807	-0.309	0.00130976	0.0325978	0.0052	0.0042	0.0044	0.0044	TRUE	0.0808
KCTD16	601	324	507	387	250	265	510	274	317	423	420	408	345	338	345	373	315	322	365.34	417	343	337	0.812	-0.3	0.0013495	0.033512	0	0.0047	0.0038	0.0038	TRUE	0.0751
RAB14	2929	1567	2408	2070	1358	1492	2554	1504	1738	2060	2031	1936	1846	1837	1943	1866	1728	1764	1890.21	2009	1875	1786	0.891	-0.167	0.00139189	0.0342195	0.0008	0.0018	0.0015	0.0015	TRUE	0.0131
SYPL1	1408	708	1017	994	640	694	1100	610	780	990	918	818	886	866	904	804	701	792	853.13	909	885	766	0.844	-0.244	0.00142337	0.034652	0.0042	0.0027	0.0031	0.0031	TRUE	0.0656
BECN1	2166	1078	1743	1590	1092	1144	1804	1064	1243	1524	1397	1402	1418	1477	1490	1318	1222	1262	1389.95	1441	1462	1267	0.879	-0.185	0.00143223	0.0346877	0.001	0.0021	0.0017	0.0017	TRUE	0.0216
SMC1A	11100	5721	10196	8158	5226	5444	10182	6031	6681	7809	7415	8199	7275	7068	7089	7440	6929	6783	7334.05	7808	7144	7051	0.903	-0.147	0.00143101	0.0346877	0.0015	0.0013	0.0014	0.0014	TRUE	0.0195
KEAP1	2525	1447	2206	1972	1260	1158	2240	1416	1423	1776	1876	1774	1758	1704	1508	1637	1627	1445	1678.28	1809	1657	1570	0.869	-0.202	0.00144339	0.0347598	0.0031	0.0019	0.0023	0.0023	TRUE	0.0487
OAZ1	10593	5724	8899	7892	5144	5093	9470	5808	6451	7452	7419	7156	7038	6957	6632	6920	6672	6549	6977.28	7342	6876	6714	0.915	-0.128	0.00144219	0.0347598	0.0005	0.0013	0.001	0.001	TRUE	0.0077
CD2BP2	3538	1903	2940	2515	1664	1608	3102	1882	2088	2489	2467	2364	2243	2251	2094	2267	2162	2120	2272.82	2440	2196	2183	0.896	-0.159	0.0014867	0.0354632	0.0008	0.0017	0.0014	0.0014	TRUE	0.0128
KLF6	1864	1046	1586	1306	864	843	1636	953	1143	1311	1356	1275	1165	1169	1098	1195	1095	1160	1202.67	1314	1144	1150	0.878	-0.187	0.0014885	0.0354632	0.0005	0.0022	0.0017	0.0017	TRUE	0.0135
KIF26A	875	559	872	725	477	431	820	500	496	616	725	701	647	645	561	599	574	504	619.04	681	618	559	0.826	-0.275	0.00149232	0.0354783	0.0057	0.0033	0.0039	0.0039	TRUE	0.0588
SNX30	671	333	513	442	294	306	519	318	326	472	432	413	394	398	398	379	365	331	398	439	397	358	0.817	-0.291	0.00151855	0.0359729	0	0.0044	0.0037	0.0037	TRUE	0.0388
C14orf132	2137	1131	1874	1569	1013	849	1793	1123	1227	1503	1466	1507	1399	1370	1106	1310	1290	1246	1355.22	1492	1292	1282	0.859	-0.219	0.0015492	0.0365192	0.0044	0.0021	0.0028	0.0028	TRUE	0.1232
CAB39	1499	756	1176	988	671	736	1232	704	842	1055	980	946	881	908	958	900	809	855	921.21	994	916	855	0.861	-0.215	0.0015841	0.0368195	0.0018	0.0026	0.0023	0.0023	TRUE	0.0255
ID2	5283	2617	4060	5579	3695	3934	4177	2638	3166	3716	3392	3265	4975	4997	5123	3052	3031	3214	3862.84	3458	5032	3099	0.895	-0.16	0.00158922	0.0368195	0.0015	0.0015	0.0016	0.0016	TRUE	0.0364
MGAT1	1552	836	1306	1101	764	717	1308	850	853	1092	1084	1050	982	1033	934	956	977	866	996.96	1075	983	933	0.868	-0.205	0.00160767	0.0370362	0.001	0.0024	0.0021	0.0021	TRUE	0.0301
CTDSP2	3168	1649	2793	2168	1391	1429	2785	1710	1925	2229	2137	2246	1933	1881	1861	2035	1965	1954	2026.8	2204	1892	1985	0.9	-0.152	0.00162551	0.037293	0	0.0018	0.0012	0.0012	TRUE	0.0051
NAT8L	532	304	542	407	282	239	462	285	297	374	394	436	363	381	311	338	327	302	358.47	401	352	322	0.804	-0.315	0.00164174	0.037511	0.0039	0.0048	0.0046	0.0046	TRUE	0.0707
PLEKHG4	2768	1606	2497	2086	1357	1298	2450	1587	1737	1947	2082	2008	1860	1835	1690	1790	1823	1763	1866.6	2012	1795	1792	0.892	-0.165	0.00166166	0.0378112	0.0007	0.0018	0.0015	0.0015	TRUE	0.0205
SMPD3	2257	1293	1995	1789	1174	1157	2037	1291	1264	1588	1676	1604	1595	1588	1507	1488	1483	1283	1534.73	1623	1563	1418	0.876	-0.191	0.00167906	0.0381294	0.0022	0.002	0.002	0.002	TRUE	0.0548
WDR1	7291	3806	6471	5652	3634	3627	6467	4079	4460	5129	4933	5204	5040	4915	4723	4725	4686	4528	4875.94	5089	4893	4646	0.913	-0.132	0.0016914	0.0382538	0.0005	0.0014	0.0011	0.0011	TRUE	0.0074
TRIM25	2214	1213	2109	1639	1048	1034	2023	1200	1376	1557	1572	1696	1462	1417	1346	1478	1379	1397	1478.32	1608	1408	1418	0.882	-0.181	0.0017154	0.038718	0.0012	0.002	0.0018	0.0018	TRUE	0.0189
YTHDF3	1853	971	1546	1355	847	884	1631	912	1062	1304	1259	1243	1208	1146	1151	1192	1048	1078	1180.89	1269	1168	1106	0.874	-0.194	0.00173815	0.0390733	0.0014	0.0022	0.002	0.002	TRUE	0.0395
CTDSPL	665	348	630	490	317	333	565	314	398	468	451	507	437	429	434	413	361	404	433.61	475	433	393	0.827	-0.274	0.00174694	0.0391133	0	0.0042	0.0034	0.0034	TRUE	0.0354
EPB41	4637	2503	4071	3727	2384	2503	4135	2604	2878	3262	3244	3274	3323	3224	3259	3021	2992	2922	3169.12	3260	3269	2978	0.914	-0.13	0.0017955	0.039888	0	0.0015	0.001	0.001	TRUE	0.0022
ALKBH5	3727	2044	3285	2906	1972	1823	3359	2063	2204	2622	2649	2642	2591	2667	2374	2454	2370	2238	2511.92	2638	2544	2354	0.893	-0.163	0.00180141	0.0399318	0.0013	0.0016	0.0016	0.0016	TRUE	0.0266
TMEM200A	1023	566	820	691	464	541	838	487	599	720	734	659	616	628	704	612	559	608	648.98	704	649	593	0.846	-0.242	0.00181638	0.039946	0.002	0.0032	0.0029	0.0029	TRUE	0.0416
NUPL1	4929	2518	4117	3340	2214	2398	4211	2592	3029	3467	3264	3311	2978	2994	3123	3077	2978	3075	3140.8	3347	3032	3043	0.909	-0.138	0.00187829	0.0409843	0.0004	0.0015	0.0011	0.0011	TRUE	0.0083
RANBP6	1004	489	781	605	420	449	809	445	542	706	634	628	539	568	585	591	511	550	590.33	656	564	551	0.841	-0.25	0.0018944	0.0411747	0.0025	0.0034	0.0031	0.0031	TRUE	0.0384
TRAPPC10	1563	885	1468	1175	743	834	1431	877	913	1100	1147	1181	1048	1005	1086	1046	1008	927	1060.66	1143	1046	994	0.871	-0.199	0.00191048	0.0414433	0.0013	0.0024	0.0021	0.0021	TRUE	0.0274
BTBD11	2625	1485	2370	2127	1392	1476	2346	1437	1706	1847	1925	1906	1897	1883	1922	1714	1651	1732	1830.64	1893	1901	1699	0.899	-0.153	0.00193319	0.0417734	0	0.0018	0.0012	0.0012	TRUE	0.0046
CDK5R1	3824	2145	3304	2876	2022	1939	3297	2185	2383	2690	2780	2657	2565	2735	2525	2409	2510	2419	2587.8	2709	2608	2446	0.903	-0.147	0.00194526	0.0419528	0.0004	0.0016	0.0013	0.0013	TRUE	0.0139
ARL10	266	136	235	167	95	103	203	131	104	187	176	189	149	128	134	148	150	106	152.04	184	137	135	0.732	-0.45	0.0019565	0.0419657	0.0067	0.0098	0.0092	0.0092	TRUE	0.2379
GNB5	1649	864	1401	1181	852	761	1355	874	973	1160	1120	1127	1053	1152	991	990	1004	988	1065	1136	1065	994	0.874	-0.194	0.00195715	0.0419657	0.0007	0.0024	0.0019	0.0019	TRUE	0.037
IPP	598	339	422	352	266	256	474	252	302	421	439	339	314	360	333	346	290	307	349.88	400	336	314	0.793	-0.335	0.00195159	0.0419657	0.0084	0.0049	0.0058	0.0058	TRUE	0.1394
MAPKAPK2	2431	1290	2052	1692	1138	1178	2042	1318	1489	1710	1672	1650	1509	1539	1534	1492	1514	1512	1570.24	1677	1527	1506	0.897	-0.157	0.00196099	0.0419674	0	0.002	0.0013	0.0013	TRUE	0.0026
CEP85	3719	2061	3557	2859	1878	1910	3442	2019	2438	2616	2671	2860	2549	2540	2487	2515	2320	2475	2559.37	2716	2525	2437	0.898	-0.155	0.00198087	0.0421502	0.0011	0.0016	0.0015	0.0015	TRUE	0.0182
C9orf69	1000	603	938	770	562	522	876	580	586	703	782	754	687	760	680	640	666	595	696.35	746	709	634	0.851	-0.232	0.00198623	0.0421837	0.0017	0.003	0.0027	0.0027	TRUE	0.0294
CCDC85C	1568	832	1394	1145	757	676	1401	799	883	1103	1078	1121	1021	1024	880	1024	918	896	1007.3	1101	975	946	0.861	-0.216	0.00201255	0.0425596	0.0031	0.0024	0.0026	0.0026	TRUE	0.0549
SNX12	753	381	597	488	369	329	611	346	389	530	494	480	435	499	428	446	398	395	456.13	501	454	413	0.826	-0.276	0.00200802	0.0425596	0.0027	0.004	0.0037	0.0037	TRUE	0.0531
TBC1D2B	1128	605	989	783	516	522	978	593	641	794	784	795	698	698	680	715	681	651	721.72	791	692	682	0.864	-0.211	0.0020271	0.0426455	0	0.003	0.0021	0.0021	TRUE	0.0153
MAFB	621	346	577	543	371	403	514	330	365	437	448	464	484	502	525	376	379	371	442.82	450	504	375	0.834	-0.262	0.0020544	0.0431386	0	0.0041	0.0029	0.0029	TRUE	0.0104
DLX6-AS1	299	142	243	323	195	157	202	135	139	210	184	195	288	264	204	148	155	141	198.87	196	252	148	0.748	-0.419	0.00206681	0.043176	0.008	0.0078	0.0078	0.0078	TRUE	0.1921
ELP2	1207	660	947	859	560	577	1013	611	657	849	855	762	766	757	751	740	702	667	761.11	822	758	703	0.858	-0.22	0.00207144	0.043176	0.0014	0.0029	0.0025	0.0025	TRUE	0.0342
GNA13	3406	1721	2695	2453	1569	1642	2889	1669	1996	2396	2231	2167	2187	2122	2138	2111	1917	2026	2144.04	2265	2149	2018	0.892	-0.165	0.00206085	0.043176	0.0014	0.0017	0.0016	0.0016	TRUE	0.0222
RIMS4	1425	753	1150	1009	609	523	1146	727	761	1002	976	925	900	824	681	837	835	773	861.43	968	802	815	0.843	-0.247	0.00207167	0.043176	0.0059	0.0027	0.0036	0.0036	TRUE	0.1335
ECT2	3819	1891	3030	2772	1819	1935	3295	1772	2195	2687	2451	2437	2472	2460	2520	2408	2036	2228	2410.87	2525	2484	2224	0.882	-0.182	0.00208166	0.0432225	0.0028	0.0017	0.0021	0.0021	TRUE	0.0436
C1QL3	307	162	280	233	180	182	246	143	153	216	210	225	208	243	237	180	164	155	204.3	217	229	166	0.769	-0.379	0.00209006	0.0432518	0	0.0076	0.006	0.006	TRUE	0.0573
CDKN1B	4550	2404	3756	3398	2262	2344	3921	2328	2868	3201	3116	3021	3030	3059	3052	2865	2675	2912	2992.24	3113	3047	2817	0.906	-0.143	0.00212385	0.0437725	0.0006	0.0016	0.0012	0.0012	TRUE	0.0151
UBN1	2444	1341	2162	1812	1153	1162	2242	1335	1388	1719	1738	1739	1616	1559	1513	1638	1534	1409	1607.28	1732	1563	1527	0.883	-0.179	0.00216964	0.0445515	0.0017	0.0019	0.0019	0.0019	TRUE	0.0372
BACH1	1051	558	890	693	428	463	913	530	570	739	723	716	618	579	603	667	609	579	648.08	726	600	618	0.854	-0.228	0.00217543	0.0445884	0	0.0032	0.0026	0.0026	TRUE	0.0417
PIK3R3	3374	1806	2707	2343	1543	1568	2923	1803	1924	2374	2341	2177	2089	2087	2042	2136	2071	1953	2141.09	2297	2073	2053	0.895	-0.16	0.00219639	0.0447099	0.0011	0.0017	0.0015	0.0015	TRUE	0.0176
MSI2	739	382	702	557	359	357	639	368	425	520	495	565	497	486	465	467	423	431	483.09	527	483	440	0.836	-0.258	0.00220863	0.0448565	0	0.0039	0.0032	0.0032	TRUE	0.031
BTG2	1477	863	1292	836	529	628	1286	819	880	1039	1119	1039	745	715	818	940	941	893	916.59	1066	759	925	0.87	-0.2	0.00222821	0.0450367	0.0008	0.0026	0.0021	0.0021	TRUE	0.0326
RAP1GAP2	2288	1296	2144	1767	1187	1147	2104	1320	1356	1610	1680	1724	1576	1605	1494	1537	1516	1377	1568.75	1671	1558	1477	0.885	-0.176	0.00223366	0.0450367	0.0014	0.002	0.0018	0.0018	TRUE	0.028
RASSF2	291	152	255	218	132	134	218	135	149	205	197	205	194	179	174	159	155	151	179.98	202	182	155	0.767	-0.383	0.00226376	0.0454571	0	0.0085	0.006	0.006	TRUE	0.0268
ZNF417	313	135	275	166	116	134	229	134	143	220	175	221	148	157	174	167	154	145	173.58	205	160	155	0.752	-0.411	0.00226735	0.0454571	0.0043	0.0087	0.0078	0.0078	TRUE	0.101
MAFG	4808	2804	4222	3703	2365	2172	4351	2713	2896	3382	3634	3395	3302	3199	2828	3179	3117	2940	3219.68	3470	3110	3079	0.888	-0.171	0.00228391	0.0455557	0.0028	0.0015	0.002	0.002	TRUE	0.0501
MRPS16	2672	1467	2344	2010	1337	1405	2413	1444	1644	1880	1901	1885	1792	1808	1830	1763	1659	1669	1798.61	1889	1810	1697	0.9	-0.152	0.00229283	0.0456519	0	0.0019	0.0013	0.0013	TRUE	0.0101
C6orf106	2607	1381	2244	1891	1308	1200	2265	1418	1528	1834	1790	1805	1686	1769	1563	1655	1629	1551	1697.98	1810	1673	1612	0.891	-0.167	0.00230266	0.0457658	0.0008	0.0019	0.0016	0.0016	TRUE	0.0249
FAM64A	3454	1881	2950	2545	1752	1598	3077	1831	2082	2430	2438	2372	2269	2370	2081	2248	2104	2114	2269.52	2413	2240	2155	0.894	-0.161	0.00231387	0.0459068	0.0013	0.0017	0.0016	0.0016	TRUE	0.0296
ASXL2	878	445	849	535	318	368	765	465	465	618	577	683	477	430	479	559	534	472	536.54	626	462	522	0.833	-0.264	0.00232069	0.0459159	0.0044	0.0036	0.0038	0.0038	TRUE	0.054
GPR107	2714	1450	2366	2212	1411	1374	2459	1406	1613	1909	1879	1903	1973	1908	1789	1797	1615	1638	1823.44	1897	1890	1683	0.889	-0.17	0.00232256	0.0459159	0.0014	0.0018	0.0017	0.0017	TRUE	0.0297
NUDT1	611	354	560	511	340	276	533	301	344	430	459	450	456	460	359	389	346	349	410.94	446	425	361	0.815	-0.296	0.00234203	0.0461372	0.005	0.0043	0.0045	0.0045	TRUE	0.1312
LRRC42	1692	886	1362	1308	817	828	1439	837	974	1190	1148	1095	1166	1105	1078	1051	962	989	1087.27	1144	1116	1001	0.876	-0.191	0.00240043	0.0470383	0.0011	0.0023	0.002	0.002	TRUE	0.0169
GPAM	948	489	800	756	489	515	826	452	516	667	634	643	674	661	671	604	519	524	621.88	648	669	549	0.85	-0.235	0.00242974	0.0475292	0.0013	0.0032	0.0028	0.0028	TRUE	0.0652
ISCA2	663	351	464	407	272	271	471	295	364	466	455	373	363	368	353	344	339	370	381.2	431	361	351	0.814	-0.296	0.00247771	0.0483826	0.0042	0.0046	0.0045	0.0045	TRUE	0.1155
DAPK1	3125	1645	2855	2660	1668	1761	2788	1733	1925	2198	2132	2296	2372	2256	2293	2037	1991	1954	2170	2209	2307	1994	0.902	-0.149	0.00252659	0.0487609	0.0004	0.0017	0.0013	0.0013	TRUE	0.0095
FAM160A2	1062	603	938	778	518	438	878	567	641	747	782	754	694	701	570	642	651	651	687.93	761	655	648	0.852	-0.231	0.00252001	0.0487609	0.0022	0.003	0.0029	0.0029	TRUE	0.0942
ARFGAP2	2365	1323	2007	1822	1228	1105	2087	1302	1332	1664	1715	1614	1625	1661	1439	1525	1496	1352	1565.56	1664	1575	1458	0.878	-0.188	0.00254449	0.0488315	0.0026	0.002	0.0022	0.0022	TRUE	0.0439
FANCC	1571	878	1284	1116	730	777	1322	848	921	1105	1138	1033	995	987	1012	966	974	935	1016.14	1092	998	958	0.88	-0.185	0.00258235	0.0494257	0	0.0024	0.0018	0.0018	TRUE	0.0182
YOD1	668	314	488	347	200	243	483	292	343	470	407	392	309	270	316	353	335	348	355.81	423	298	345	0.815	-0.295	0.00258432	0.0494257	0.0034	0.0048	0.0045	0.0045	TRUE	0.0801
UBE2QL1	2048	1197	1698	2442	1584	1703	1811	1081	1265	1441	1552	1366	2178	2142	2218	1323	1242	1284	1638.3	1453	2179	1283	0.887	-0.172	0.00260397	0.0497162	0.001	0.0019	0.0017	0.0017	TRUE	0.0254
