# Supplementary material for: Transcriptomic Profiling of In Vitro Tumor-Stromal Cell Paracrine Crosstalk Identifies Involvement of the Integrin Signaling Pathway in the Pathogenesis of Mesenteric Fibrosis in Human Small Intestinal Neuroendocrine Neoplasms
Source: Front Oncol. 2021 Feb 24;11:629665. doi: 10.3389/fonc.2021.629665 (PMC7943728; doi:10.3389/fonc.2021.629665)
Supplement: Supplementary Table 8 — Differentially expressed genes (upregulated) in P-STS cells using RNA sequencing analysis. [file Table_8.xlsx]

## Sheet: Table S8
Id	25_PXSTS_SFM1	26_PXSTS_SFM2	27_PXSTS_SFM3	22_PXSTS_CM1	23_PXSTS_CM2	24_PXSTS_CM3	28_PXSTS_HCM1	29_PXSTS_HCM2	30_PXSTS_HCM3	norm.25_PXSTS_SFM1	norm.26_PXSTS_SFM2	norm.27_PXSTS_SFM3	norm.22_PXSTS_CM1	norm.23_PXSTS_CM2	norm.24_PXSTS_CM3	norm.28_PXSTS_HCM1	norm.29_PXSTS_HCM2	norm.30_PXSTS_HCM3	baseMean	PXSTS_SFM	PXSTS_CM	PXSTS_HCM	FoldChange	log2FoldChange	pvalue	padj	dispGeneEst	dispFit	dispMAP	dispersion	betaConv	maxCooks
TXNIP	1367	738	1166	1376	961	973	2431	1553	1854	962	957	938	1227	1300	1267	1776	1784	1882	1343.59	952	1265	1814	1.905	0.93	4.09032e-62	4.56071e-58	0	0.0021	0.0015	0.0015	TRUE	0.0086
MALAT1	13696	8404	13105	13400	8488	9112	19817	13707	15570	9635	10893	10539	11949	11480	11865	14480	15747	15807	12488.4	10356	11765	15345	1.482	0.568	5.29389e-32	2.95134e-28	0.0021	0.0012	0.0016	0.0016	TRUE	0.0305
ANKRD12	2331	1291	2055	2188	1376	1543	2796	1924	2233	1640	1673	1653	1951	1861	2009	2043	2210	2267	1923.05	1655	1940	2173	1.312	0.392	2.81552e-13	8.70724e-10	0.0011	0.0018	0.0016	0.0016	TRUE	0.0237
LINC00342	911	553	956	769	501	600	1331	976	1084	641	717	769	686	678	781	973	1121	1100	829.49	709	715	1065	1.501	0.586	3.12367e-13	8.70724e-10	0.0058	0.0027	0.0036	0.0036	TRUE	0.0621
EIF5B	5145	2786	4512	4357	2759	3040	6028	4018	5122	3619	3611	3628	3885	3732	3959	4405	4616	5200	4072.77	3619	3859	4740	1.309	0.388	5.07854e-13	1.13252e-09	0.0024	0.0014	0.0019	0.0019	TRUE	0.0586
COPG2IT1	552	284	529	659	464	556	749	582	702	388	368	425	588	628	724	547	669	713	561.07	394	647	643	1.621	0.697	3.64901e-12	5.81235e-09	0.0104	0.0035	0.0053	0.0053	TRUE	0.1434
FAM95A	1278	764	1233	1284	816	900	1644	1264	1365	899	990	992	1145	1104	1172	1201	1452	1386	1148.96	960	1140	1346	1.401	0.486	7.13113e-12	9.93901e-09	0.004	0.0023	0.0028	0.0028	TRUE	0.0754
ANKRD36C	1689	873	1463	1202	725	860	2123	1333	1454	1188	1132	1177	1072	981	1120	1551	1531	1476	1247.48	1166	1058	1519	1.302	0.381	8.96003e-11	1.11005e-07	0.0007	0.0022	0.0018	0.0018	TRUE	0.0293
MTOR	7310	3917	6637	5845	3789	3917	8221	5388	6013	5142	5077	5337	5212	5125	5101	6007	6190	6104	5477.3	5185	5146	6100	1.175	0.233	1.26433e-09	1.28158e-06	0.0002	0.0014	0.0009	0.0009	TRUE	0.0054
RBM25	4382	2378	3985	3581	2372	2647	4991	3313	3877	3083	3082	3205	3193	3208	3447	3647	3806	3936	3400.76	3123	3283	3796	1.214	0.28	2.68663e-09	2.3043e-06	0.0008	0.0015	0.0013	0.0013	TRUE	0.0152
CCAR1	2898	1563	2633	2435	1604	1713	3344	2163	2696	2039	2026	2117	2171	2169	2231	2443	2485	2737	2268.75	2061	2190	2555	1.238	0.309	2.99223e-09	2.3831e-06	0.0012	0.0017	0.0015	0.0015	TRUE	0.0312
NPIPB15	127	73	130	137	108	101	205	174	197	89	95	105	122	146	132	150	200	200	137.55	96	133	183	1.891	0.919	5.16385e-09	3.83846e-06	0.0099	0.0107	0.0105	0.0105	TRUE	0.2083
PPIG	1597	844	1402	1466	836	989	1948	1195	1665	1123	1094	1127	1307	1131	1288	1423	1373	1690	1284.14	1115	1242	1495	1.34	0.422	8.40184e-09	5.85503e-06	0.0053	0.0021	0.0031	0.0031	TRUE	0.1026
UPF3B	2321	1145	1894	1796	1092	1264	2597	1671	1969	1633	1484	1523	1602	1477	1646	1898	1920	1999	1686.74	1547	1575	1939	1.25	0.322	1.10955e-08	6.87305e-06	0.0012	0.0019	0.0017	0.0017	TRUE	0.0222
GAPDH	37444	19938	32363	30871	19555	20612	39469	26535	30542	26341	25843	26026	27529	26448	26840	28840	30485	31006	27706.4	26070	26939	30110	1.155	0.208	1.27426e-08	7.47788e-06	0.0006	0.0012	0.0009	0.0009	TRUE	0.0112
ARRDC4	250	143	225	245	174	162	367	237	288	176	185	181	218	235	211	268	272	292	226.64	181	221	277	1.538	0.621	4.37306e-08	2.21635e-05	0	0.007	0.0051	0.0051	TRUE	0.0187
LUC7L3	10850	6223	9691	8085	5406	6079	12075	8271	10203	7633	8066	7793	7210	7312	7916	8823	9502	10358	8290.29	7831	7479	9561	1.221	0.288	6.97616e-08	3.11137e-05	0.0031	0.0013	0.0019	0.0019	TRUE	0.0435
ANKRD20A8P	202	110	180	190	113	154	296	222	227	142	143	145	169	153	201	216	255	230	183.78	143	174	234	1.627	0.702	7.59986e-08	3.25917e-05	0.0021	0.0083	0.0071	0.0071	TRUE	0.1087
RPL19	11247	6289	10232	9100	5895	6420	12366	8220	9850	7912	8152	8228	8115	7973	8360	9036	9444	10000	8579.85	8097	8149	9493	1.172	0.229	8.17546e-08	3.37616e-05	0.001	0.0013	0.0012	0.0012	TRUE	0.0179
CENPE	2968	1541	2578	2517	1630	1816	3344	2102	2458	2088	1997	2073	2244	2205	2365	2443	2415	2495	2258.44	2053	2271	2451	1.193	0.254	1.01545e-07	3.65233e-05	0.0001	0.0017	0.0012	0.0012	TRUE	0.0099
CCDC88A	2827	1435	2505	2325	1491	1632	3191	2046	2314	1989	1860	2014	2073	2017	2125	2332	2351	2349	2123.28	1954	2072	2344	1.196	0.259	1.15891e-07	3.91573e-05	0.0001	0.0017	0.0013	0.0013	TRUE	0.0128
CCDC84	444	263	407	414	295	333	602	423	438	312	341	327	369	399	434	440	486	445	394.76	327	401	457	1.4	0.485	1.63986e-07	5.22414e-05	0	0.0045	0.0037	0.0037	TRUE	0.0412
TLDC1	1686	1041	1616	1751	1159	1178	2032	1458	1605	1186	1349	1300	1561	1568	1534	1485	1675	1629	1476.34	1278	1554	1596	1.25	0.322	1.84579e-07	5.71682e-05	0.0023	0.002	0.0021	0.0021	TRUE	0.0335
NSRP1	1250	646	1170	1128	772	895	1462	985	1300	879	837	941	1006	1044	1165	1068	1132	1320	1043.63	886	1072	1173	1.32	0.4	3.27338e-07	8.90199e-05	0.0059	0.0024	0.0035	0.0035	TRUE	0.0958
NUCB2	5068	2505	4000	4639	2965	3440	5433	3417	4609	3565	3247	3217	4137	4010	4479	3970	3926	4679	3914.41	3343	4209	4192	1.253	0.325	3.23377e-07	8.90199e-05	0.0052	0.0015	0.0027	0.0027	TRUE	0.0836
NDUFS5	4531	2406	3577	3550	2220	2403	4796	3163	3803	3187	3119	2877	3166	3003	3129	3504	3634	3861	3275.43	3061	3099	3666	1.197	0.26	4.13579e-07	0.000109795	0.0015	0.0015	0.0016	0.0016	TRUE	0.0233
ECH1	3329	1890	3059	2845	1795	1800	3751	2551	2918	2342	2450	2460	2537	2428	2344	2741	2931	2962	2577.13	2417	2436	2878	1.19	0.251	4.72157e-07	0.000119649	0.0011	0.0016	0.0014	0.0014	TRUE	0.0148
RBM41	824	460	723	747	507	557	973	667	772	580	596	581	666	686	725	711	766	784	677.27	586	692	754	1.285	0.362	5.93441e-07	0.000135605	0	0.0031	0.0024	0.0024	TRUE	0.0215
UBC	13314	6947	11360	11146	6949	7525	13914	9142	10790	9366	9004	9136	9939	9398	9799	10167	10503	10954	9807.36	9169	9712	10541	1.149	0.2	5.95934e-07	0.000135605	0.0007	0.0013	0.0011	0.0011	TRUE	0.0096
CELF4	1653	992	1519	1459	1046	1051	2040	1300	1455	1163	1286	1222	1301	1415	1369	1491	1493	1477	1357.31	1224	1362	1487	1.219	0.286	6.24284e-07	0.000139215	0.0007	0.0021	0.0017	0.0017	TRUE	0.0154
KRT18	4800	2667	4369	3884	2622	2627	5225	3623	4064	3377	3457	3513	3463	3546	3421	3818	4162	4126	3653.72	3449	3477	4035	1.169	0.225	7.12467e-07	0.000149887	0.0008	0.0015	0.0012	0.0012	TRUE	0.0188
TBCA	3061	1664	2575	2779	1698	1947	3348	2172	2743	2153	2157	2071	2478	2297	2535	2446	2495	2785	2379.7	2127	2437	2575	1.211	0.276	9.35946e-07	0.000191247	0.0021	0.0017	0.0019	0.0019	TRUE	0.0407
PNISR	4240	2429	3952	3292	2160	2580	4734	3422	4195	2983	3148	3178	2936	2921	3360	3459	3931	4259	3352.78	3103	3072	3883	1.251	0.323	1.12395e-06	0.000223357	0.0057	0.0015	0.0029	0.0029	TRUE	0.0759
ZC3H13	2843	1573	2767	2447	1491	1691	3369	2166	2520	2000	2039	2225	2182	2017	2202	2462	2488	2558	2241.45	2088	2134	2503	1.198	0.26	1.14182e-06	0.000223357	0.0013	0.0017	0.0017	0.0017	TRUE	0.0278
RBBP6	2084	1146	1905	1803	1212	1316	2329	1575	1885	1466	1485	1532	1608	1639	1714	1702	1809	1914	1652.11	1494	1654	1808	1.208	0.273	1.21527e-06	0.000233625	0.0012	0.0019	0.0017	0.0017	TRUE	0.023
TNFRSF1A	520	379	571	485	334	366	751	547	623	366	491	459	432	452	477	549	628	632	498.52	439	454	603	1.382	0.467	1.98961e-06	0.000376003	0.0089	0.0038	0.0051	0.0051	TRUE	0.1768
CHMP2A	1580	899	1400	1436	913	977	1761	1292	1375	1111	1165	1126	1281	1235	1272	1287	1484	1396	1261.9	1134	1263	1389	1.223	0.291	2.06148e-06	0.000376811	0.0015	0.0022	0.002	0.002	TRUE	0.0354
SRM	3396	1951	3219	2918	1946	2115	3828	2621	3046	2389	2529	2589	2602	2632	2754	2797	3011	3092	2710.57	2502	2663	2967	1.185	0.245	2.02788e-06	0.000376811	0.0015	0.0016	0.0016	0.0016	TRUE	0.0213
NPIPB3	235	153	268	260	214	225	331	324	311	165	198	216	232	289	293	242	372	316	258.14	193	271	310	1.599	0.677	2.25369e-06	0.000404552	0.0243	0.0062	0.0109	0.0109	TRUE	0.1331
ACADVL	10514	6181	9485	9415	6303	6194	11819	7786	8591	7396	8012	7628	8396	8525	8066	8636	8945	8722	8258.25	7679	8329	8768	1.143	0.192	2.36566e-06	0.000412143	0.0007	0.0013	0.0011	0.0011	TRUE	0.0113
C1orf127	1370	863	1315	1171	791	733	1684	1163	1314	964	1119	1058	1044	1070	954	1231	1336	1334	1123.22	1047	1023	1300	1.245	0.316	2.5254e-06	0.00042664	0.0028	0.0023	0.0024	0.0024	TRUE	0.04
AUP1	4033	2297	3714	3568	2365	2431	4441	2999	3494	2837	2977	2987	3182	3199	3166	3245	3445	3547	3176.06	2934	3182	3412	1.163	0.218	2.78416e-06	0.000463334	0.0008	0.0015	0.0013	0.0013	TRUE	0.0158
IK	1277	638	1129	1085	697	744	1405	974	1095	898	827	908	968	943	969	1027	1119	1112	974.39	878	960	1086	1.23	0.299	3.18992e-06	0.000523053	0.0008	0.0025	0.002	0.002	TRUE	0.0197
BOD1L1	1679	883	1663	1444	875	1030	2030	1344	1474	1181	1145	1337	1288	1183	1341	1483	1544	1496	1333.23	1221	1271	1508	1.232	0.3	3.40704e-06	0.000550558	0.0027	0.0021	0.0023	0.0023	TRUE	0.0564
KIAA1456	4892	2580	4494	4034	2761	3075	5344	3567	4160	3441	3344	3614	3597	3734	4004	3905	4098	4223	3773.46	3466	3778	4075	1.174	0.231	4.127e-06	0.000648113	0.0016	0.0015	0.0016	0.0016	TRUE	0.022
SRSF11	6717	3647	5737	5434	3533	3908	7156	4633	5976	4725	4727	4614	4846	4778	5089	5229	5323	6067	5044.13	4689	4904	5540	1.181	0.24	4.10228e-06	0.000648113	0.0024	0.0014	0.0018	0.0018	TRUE	0.0563
RPL23	7093	3790	6265	6128	3781	4273	7610	4902	6051	4990	4912	5038	5465	5114	5564	5561	5632	6143	5379.79	4980	5381	5779	1.16	0.214	5.3485e-06	0.000805888	0.0014	0.0014	0.0014	0.0014	TRUE	0.0247
EXOSC10	4461	2599	4453	3957	2602	2856	5089	3573	4160	3138	3369	3581	3529	3519	3719	3719	4105	4223	3655.7	3363	3589	4016	1.193	0.255	5.76304e-06	0.000856772	0.0028	0.0015	0.002	0.002	TRUE	0.0351
AKAP9	3197	1759	3279	2795	1714	2007	3954	2577	2771	2249	2280	2637	2492	2318	2613	2889	2961	2813	2583.64	2389	2474	2888	1.208	0.272	6.5324e-06	0.000945925	0.0035	0.0016	0.0023	0.0023	TRUE	0.0684
RPS24	5685	3082	5048	4717	2883	3415	6235	3981	5112	3999	3995	4060	4206	3899	4447	4556	4574	5190	4325.02	4018	4184	4773	1.188	0.248	6.82447e-06	0.00097555	0.003	0.0014	0.002	0.002	TRUE	0.0472
SYCP2	1269	686	1075	969	687	827	1389	1005	1200	893	889	864	864	929	1077	1015	1155	1218	989.37	882	957	1129	1.278	0.353	7.27507e-06	0.0010268	0.0063	0.0025	0.0035	0.0035	TRUE	0.095
GNB2L1	12811	7077	11552	10737	6854	7132	13474	9190	10664	9012	9173	9290	9574	9270	9287	9845	10558	10826	9648.45	9158	9377	10410	1.136	0.184	7.49886e-06	0.00103225	0.0008	0.0013	0.0011	0.0011	TRUE	0.0187
DDX56	3259	1996	3181	2733	1850	1970	3793	2665	2943	2293	2587	2558	2437	2502	2565	2772	3062	2988	2640.37	2479	2501	2941	1.187	0.247	7.84103e-06	0.00106484	0.0023	0.0016	0.0018	0.0018	TRUE	0.0366
KCNQ1OT1	110	72	128	140	85	116	178	144	161	77	93	103	125	115	151	130	165	163	124.83	91	130	153	1.674	0.743	7.92663e-06	0.00106484	0.0122	0.0117	0.0118	0.0118	TRUE	0.1426
THOC1	1221	655	1091	1069	663	852	1366	967	1151	859	849	877	953	897	1109	998	1111	1169	980.25	862	986	1093	1.264	0.338	8.29997e-06	0.00108876	0.0048	0.0025	0.0032	0.0032	TRUE	0.0899
THOC2	2060	1096	1927	1658	1045	1183	2319	1521	1804	1449	1421	1550	1478	1413	1540	1694	1747	1831	1569.45	1473	1477	1757	1.191	0.252	8.56873e-06	0.00110779	0.0012	0.002	0.0017	0.0017	TRUE	0.0168
ANKRD26	383	204	314	350	214	260	493	306	347	269	264	253	312	289	339	360	352	352	310.06	262	313	355	1.354	0.438	1.00205e-05	0.00121444	0	0.0054	0.004	0.004	TRUE	0.0326
LINC01355	156	101	148	107	77	73	211	183	208	110	131	119	95	104	95	154	210	211	136.65	120	98	192	1.6	0.678	1.08326e-05	0.00129306	0.0108	0.0108	0.0108	0.0108	TRUE	0.2415
HOXB3	2772	1578	2606	2234	1651	1641	3089	2154	2478	1950	2045	2096	1992	2233	2137	2257	2475	2516	2188.94	2030	2121	2416	1.189	0.25	1.18182e-05	0.00138708	0.0023	0.0017	0.0019	0.0019	TRUE	0.028
TECR	3471	1893	3183	2983	1976	2000	3806	2508	2848	2442	2454	2560	2660	2673	2604	2781	2881	2891	2660.63	2485	2646	2851	1.146	0.197	1.20801e-05	0.00138858	0	0.0016	0.0011	0.0011	TRUE	0.0058
ASIC3	827	530	905	780	539	541	1039	784	935	582	687	728	696	729	704	759	901	949	748.29	666	710	870	1.306	0.385	1.38045e-05	0.0015392	0.0083	0.0029	0.0044	0.0044	TRUE	0.1048
LARP7	1622	853	1366	1418	836	959	1771	1125	1578	1141	1106	1099	1264	1131	1249	1294	1292	1602	1241.96	1115	1215	1396	1.251	0.323	1.56814e-05	0.00169516	0.0056	0.0022	0.0033	0.0033	TRUE	0.1322
PRPF38B	2093	1128	1874	1749	1102	1099	2296	1507	1811	1472	1462	1507	1560	1490	1431	1678	1731	1839	1574.46	1480	1494	1749	1.18	0.238	1.65759e-05	0.00176021	0.0009	0.002	0.0016	0.0016	TRUE	0.0162
UPF2	1223	678	1084	1051	679	688	1389	885	1114	860	879	872	937	918	896	1015	1017	1131	947.21	870	917	1054	1.211	0.277	1.69719e-05	0.00178525	0	0.0025	0.002	0.002	TRUE	0.0318
LOC90784	422	220	446	404	260	272	541	377	437	297	285	359	360	352	354	395	433	444	364.32	314	355	424	1.342	0.425	1.93104e-05	0.00201225	0.0039	0.0047	0.0045	0.0045	TRUE	0.1233
IPW	772	403	626	638	446	472	844	557	754	543	522	503	569	603	615	617	640	765	597.52	523	596	674	1.286	0.363	2.00996e-05	0.0020703	0.0044	0.0033	0.0036	0.0036	TRUE	0.1105
ZBTB20	419	173	403	380	245	262	549	334	380	295	224	324	339	331	341	401	384	386	336.12	281	337	390	1.372	0.457	2.02388e-05	0.0020703	0.0068	0.0051	0.0055	0.0055	TRUE	0.1916
PTTG1	5107	2786	4472	4084	2658	3114	5463	3593	4667	3593	3611	3596	3642	3595	4055	3992	4128	4738	3883.26	3600	3764	4286	1.19	0.251	2.36933e-05	0.00235875	0.004	0.0015	0.0023	0.0023	TRUE	0.0691
ATF4	7156	3915	6350	6101	3857	4202	7608	4909	5886	5034	5074	5107	5440	5217	5472	5559	5640	5975	5390.91	5072	5376	5725	1.128	0.174	2.41633e-05	0.00238425	0.0005	0.0014	0.0011	0.0011	TRUE	0.0119
CENPT	1534	891	1547	1367	952	953	1808	1257	1406	1079	1155	1244	1219	1288	1241	1321	1444	1427	1268.69	1159	1249	1397	1.204	0.268	2.48926e-05	0.00243467	0.0022	0.0022	0.0022	0.0022	TRUE	0.0357
FKBP3	2457	1249	2118	2053	1308	1538	2582	1741	2092	1728	1619	1703	1831	1769	2003	1887	2000	2124	1851.53	1683	1868	2004	1.187	0.247	2.74912e-05	0.00261989	0.0021	0.0018	0.002	0.002	TRUE	0.031
PNN	6741	3709	6036	5263	3545	3895	7099	4808	5819	4742	4807	4854	4693	4795	5072	5187	5524	5907	5064.63	4801	4853	5539	1.153	0.206	2.7434e-05	0.00261989	0.0017	0.0014	0.0015	0.0015	TRUE	0.0277
RTBDN	396	226	379	361	244	249	513	332	389	279	293	305	322	330	324	375	381	395	333.74	292	325	384	1.314	0.394	2.95241e-05	0.00276633	0	0.0051	0.0036	0.0036	TRUE	0.0151
CCDC34	2965	1650	2425	2258	1379	1462	3167	2047	2540	2086	2139	1950	2014	1865	1904	2314	2352	2579	2133.49	2058	1928	2415	1.174	0.231	3.48759e-05	0.00308624	0.002	0.0017	0.0018	0.0018	TRUE	0.0284
ZNF692	1022	588	994	907	615	609	1211	810	937	719	762	799	809	832	793	885	931	951	831.19	760	811	922	1.213	0.278	3.76519e-05	0.00324412	0	0.0027	0.0022	0.0022	TRUE	0.0207
AFG3L1P	1216	717	1176	1057	730	794	1400	1047	1094	855	929	946	943	987	1034	1023	1203	1111	1003.42	910	988	1112	1.22	0.287	4.41236e-05	0.00367148	0.0031	0.0024	0.0026	0.0026	TRUE	0.0417
FAM95C	126	73	130	136	91	99	170	147	162	89	95	105	121	123	129	124	169	164	124.29	96	124	152	1.576	0.657	4.4913e-05	0.00370948	0	0.0118	0.0108	0.0108	TRUE	0.2133
PA2G4	5007	2655	4285	4189	2656	2820	5144	3423	4134	3522	3441	3446	3735	3592	3672	3759	3932	4197	3699.71	3470	3666	3963	1.141	0.19	4.56765e-05	0.0037448	0.001	0.0015	0.0013	0.0013	TRUE	0.0219
CCDC18	580	312	554	494	358	370	672	488	558	408	404	446	441	484	482	491	561	566	475.84	419	469	539	1.279	0.355	4.79825e-05	0.00387685	0.0025	0.0039	0.0035	0.0035	TRUE	0.0532
PPAP2C	654	386	596	584	410	377	822	566	551	460	500	479	521	555	491	601	650	559	535.13	480	522	603	1.26	0.333	4.96632e-05	0.00398377	0.0016	0.0036	0.0031	0.0031	TRUE	0.0327
NDUFB11	2751	1534	2732	2735	1679	1933	3156	2061	2523	1935	1988	2197	2439	2271	2517	2306	2368	2561	2286.96	2040	2409	2412	1.181	0.24	5.34694e-05	0.00419848	0.0028	0.0017	0.0021	0.0021	TRUE	0.0379
RPS6	9796	5128	8371	8204	5032	5740	10147	6556	7911	6891	6647	6732	7316	6806	7474	7414	7532	8031	7204.8	6757	7199	7659	1.133	0.18	5.93745e-05	0.0045974	0.0013	0.0013	0.0013	0.0013	TRUE	0.0181
ZNF638	4436	2148	3740	3501	2212	2567	4550	2980	3602	3121	2784	3008	3122	2992	3343	3325	3424	3657	3197.08	2971	3152	3469	1.165	0.22	6.04688e-05	0.00464984	0.0025	0.0015	0.0019	0.0019	TRUE	0.0231
COLCA2	220	117	189	212	130	149	284	182	229	155	152	152	189	176	194	208	209	232	185.15	153	186	216	1.413	0.499	6.2844e-05	0.00470275	0	0.0083	0.006	0.006	TRUE	0.0304
GNAS	39901	22222	37580	34941	22046	25325	42454	29730	33761	28069	28803	30221	31158	29817	32977	31021	34155	34274	31166.3	29031	31317	33150	1.142	0.191	6.23654e-05	0.00470275	0.0023	0.0012	0.0016	0.0016	TRUE	0.0259
SNRPA	2371	1273	2226	1905	1305	1304	2580	1778	1987	1668	1650	1790	1699	1765	1698	1885	2043	2017	1801.66	1703	1721	1982	1.161	0.215	6.51725e-05	0.00478075	0.001	0.0019	0.0016	0.0016	TRUE	0.0166
GPS2	3257	1898	3156	2866	1876	2109	3639	2442	3101	2291	2460	2538	2556	2537	2746	2659	2805	3148	2637.91	2430	2613	2871	1.181	0.24	7.98884e-05	0.00556722	0.0035	0.0016	0.0023	0.0023	TRUE	0.058
PAF1	2624	1437	2404	2302	1483	1575	2877	1857	2174	1846	1863	1933	2053	2006	2051	2102	2133	2207	2021.54	1881	2037	2147	1.141	0.19	8.13808e-05	0.005636	0	0.0018	0.0012	0.0012	TRUE	0.0051
TCERG1	2559	1366	2373	2072	1407	1528	2744	1840	2280	1800	1771	1908	1848	1903	1990	2005	2114	2315	1961.44	1826	1914	2145	1.172	0.229	8.73388e-05	0.00590198	0.0024	0.0018	0.002	0.002	TRUE	0.0392
LOC728392	1788	1038	1648	1687	1147	1158	2008	1361	1503	1258	1345	1325	1504	1551	1508	1467	1564	1526	1449.86	1309	1521	1519	1.161	0.215	8.94952e-05	0.00597528	0	0.002	0.0015	0.0015	TRUE	0.0102
CEP95	1501	893	1365	1259	787	925	1641	1164	1526	1056	1157	1098	1123	1064	1205	1199	1337	1549	1198.69	1104	1131	1362	1.234	0.303	9.51075e-05	0.00623793	0.0063	0.0022	0.0036	0.0036	TRUE	0.1175
SLTM	3523	1901	3027	3005	1926	2192	3699	2452	2845	2478	2464	2434	2680	2605	2854	2703	2817	2888	2658.18	2459	2713	2803	1.139	0.188	9.90474e-05	0.0064208	0.0007	0.0016	0.0013	0.0013	TRUE	0.0161
C11orf80	730	413	708	649	484	517	841	633	684	514	535	569	579	655	673	615	727	694	617.88	539	636	679	1.254	0.326	0.00010277	0.00654792	0.0043	0.0033	0.0035	0.0035	TRUE	0.0584
SCX	123	102	166	183	155	161	224	195	162	87	132	133	163	210	210	164	224	164	165.21	117	194	184	1.577	0.657	0.000104388	0.00657584	0.0308	0.0091	0.0141	0.0141	TRUE	0.4191
ANAPC7	1927	1099	1682	1573	1043	1077	2073	1389	1673	1356	1424	1353	1403	1411	1402	1515	1596	1698	1461.93	1378	1405	1603	1.164	0.219	0.000107329	0.00666769	0.0009	0.002	0.0017	0.0017	TRUE	0.0222
MSANTD2	219	128	198	215	123	162	273	194	258	154	166	159	192	166	211	199	223	262	192.5	160	190	228	1.426	0.512	0.000111669	0.00680387	0.0069	0.008	0.0077	0.0077	TRUE	0.1264
COX7B	1359	719	1219	1289	795	959	1500	971	1206	956	932	980	1149	1075	1249	1096	1116	1224	1086.4	956	1158	1145	1.195	0.257	0.00011306	0.00683585	0.0022	0.0023	0.0023	0.0023	TRUE	0.0351
CSPP1	675	333	579	550	383	396	716	496	648	475	432	466	490	518	516	523	570	658	516.34	458	508	584	1.268	0.342	0.000114033	0.00683585	0.0043	0.0037	0.0039	0.0039	TRUE	0.0983
NOP2	1374	749	1229	1219	788	799	1526	992	1155	967	971	988	1087	1066	1040	1115	1140	1173	1060.69	975	1064	1143	1.17	0.227	0.00011381	0.00683585	0	0.0024	0.0016	0.0016	TRUE	0.0043
GSDMB	288	191	298	262	204	204	401	275	312	203	248	240	234	276	266	293	316	317	265.63	230	259	309	1.349	0.432	0.000116083	0.00684079	0.0035	0.0061	0.0055	0.0055	TRUE	0.09
NKTR	2286	1374	2345	2092	1457	1545	2614	1906	2158	1608	1781	1886	1865	1971	2012	1910	2190	2191	1934.82	1758	1949	2097	1.192	0.253	0.00011657	0.00684079	0.0044	0.0018	0.0026	0.0026	TRUE	0.0512
ZRSR2	231	134	212	213	146	138	303	199	245	163	174	170	190	197	180	221	229	249	196.95	169	189	233	1.381	0.465	0.000115577	0.00684079	0	0.0078	0.0058	0.0058	TRUE	0.0261
CWF19L2	329	201	289	314	178	221	426	274	325	231	261	232	280	241	288	311	315	330	276.55	241	270	319	1.327	0.408	0.000118465	0.00690729	0	0.0059	0.0047	0.0047	TRUE	0.0575
SRSF4	5421	3131	5264	4758	3259	3407	5936	4214	4618	3814	4058	4233	4243	4408	4436	4337	4841	4688	4339.89	4035	4362	4622	1.145	0.195	0.000118942	0.00690729	0.0018	0.0014	0.0016	0.0016	TRUE	0.0243
PDZRN3	571	302	494	480	305	320	689	422	488	402	391	397	428	413	417	503	485	495	436.81	397	419	494	1.246	0.318	0.000120427	0.00695728	0	0.0041	0.0028	0.0028	TRUE	0.003
NEB	188	109	239	225	156	160	292	213	214	132	141	192	201	211	208	213	245	217	195.67	155	207	225	1.441	0.527	0.000125863	0.00708781	0.011	0.0079	0.0086	0.0086	TRUE	0.3334
KLF10	1191	620	1084	1007	601	637	1394	835	1002	838	804	872	898	813	829	1019	959	1017	894.29	838	847	998	1.19	0.252	0.000132506	0.00738724	0.0007	0.0026	0.0021	0.0021	TRUE	0.0244
PRPF40B	764	469	771	749	458	520	980	637	694	537	608	620	668	619	677	716	732	705	653.59	588	655	718	1.223	0.29	0.000131932	0.00738724	0.0015	0.0031	0.0027	0.0027	TRUE	0.0508
LINC00641	566	327	562	461	341	357	695	467	551	398	424	452	411	461	465	508	537	559	468.32	425	446	535	1.258	0.331	0.000137059	0.0075654	0.002	0.0039	0.0035	0.0035	TRUE	0.0404
YBX2	2226	1424	2321	2042	1302	1428	2682	1850	2129	1566	1846	1867	1821	1761	1859	1960	2125	2161	1885.11	1760	1814	2082	1.185	0.245	0.000142531	0.00782866	0.0039	0.0018	0.0025	0.0025	TRUE	0.0787
MPHOSPH10	968	471	793	825	490	615	1013	678	878	681	610	638	736	663	801	740	779	891	726.54	643	733	803	1.244	0.315	0.000146377	0.00788454	0.0056	0.0029	0.0036	0.0036	TRUE	0.0728
PPIL3	281	143	236	235	168	169	341	209	289	198	185	190	210	227	220	249	240	293	223.59	191	219	261	1.362	0.446	0.000147449	0.00790413	0	0.007	0.0057	0.0057	TRUE	0.0849
ZNF337	947	541	831	784	536	633	1058	781	806	666	701	668	699	725	824	773	897	818	752.51	678	749	829	1.221	0.288	0.00017172	0.00890546	0.0033	0.0029	0.003	0.003	TRUE	0.0587
RPL11	10905	5803	9529	8968	5659	5980	11177	7269	8862	7671	7522	7663	7997	7654	7787	8167	8351	8997	7978.73	7619	7813	8505	1.116	0.158	0.000173508	0.00895655	0.0009	0.0013	0.0012	0.0012	TRUE	0.0208
HSPB1	2237	1453	2414	2337	1647	1568	2858	2033	2022	1574	1883	1941	2084	2228	2042	2088	2336	2053	2025.37	1799	2118	2159	1.201	0.264	0.000174404	0.00896134	0.0057	0.0018	0.0031	0.0031	TRUE	0.1019
ESF1	586	281	511	464	329	339	605	477	537	412	364	411	414	445	441	442	548	545	446.98	396	433	512	1.28	0.356	0.000182309	0.00928192	0.0054	0.0041	0.0044	0.0044	TRUE	0.1214
CAPNS1	5542	3054	5164	5192	3316	3583	5928	3873	4689	3899	3958	4153	4630	4485	4666	4332	4449	4760	4370.19	4003	4594	4514	1.127	0.172	0.000186867	0.0094279	0.001	0.0014	0.0013	0.0013	TRUE	0.0186
LOC284581	205	100	181	188	147	159	236	196	208	144	130	146	168	199	207	172	225	211	177.96	140	191	203	1.433	0.519	0.000188964	0.00949075	0.0076	0.0085	0.0083	0.0083	TRUE	0.1423
MTIF3	559	305	522	515	307	385	646	423	591	393	395	420	459	415	501	472	486	600	460.24	403	458	519	1.286	0.363	0.000196986	0.00984929	0.0072	0.004	0.0048	0.0048	TRUE	0.1428
PTMS	7191	4442	7098	6231	4383	5011	8307	5720	6522	5059	5758	5708	5556	5928	6525	6070	6571	6621	5977.37	5508	6003	6421	1.166	0.222	0.000198437	0.00987757	0.0044	0.0013	0.0024	0.0024	TRUE	0.047
SHISA2	197	98	163	205	138	148	255	159	185	139	127	131	183	187	193	186	183	188	168.41	132	188	186	1.398	0.484	0.00020628	0.0101771	0	0.009	0.0063	0.0063	TRUE	0.0135
WFDC2	5368	3009	4975	4503	3041	3104	5884	3826	4212	3776	3900	4001	4015	4113	4042	4299	4395	4276	4090.94	3892	4057	4323	1.111	0.152	0.000209429	0.0102064	0.0002	0.0014	0.001	0.001	TRUE	0.006
KRTCAP2	1328	676	1192	1165	744	836	1395	990	1124	934	876	959	1039	1006	1089	1019	1137	1141	1022.28	923	1045	1099	1.185	0.244	0.000211991	0.0102769	0.0017	0.0024	0.0022	0.0022	TRUE	0.035
PKI55	1188	644	1292	1149	703	867	1507	990	1079	836	835	1039	1025	951	1129	1101	1137	1095	1016.42	903	1035	1111	1.227	0.296	0.000214447	0.010351	0.0068	0.0024	0.0037	0.0037	TRUE	0.1416
PTOV1	3537	2162	3377	3186	2216	2220	4136	2801	2878	2488	2802	2716	2841	2997	2891	3022	3218	2922	2877.45	2669	2910	3054	1.146	0.196	0.000221046	0.0105779	0.0018	0.0016	0.0017	0.0017	TRUE	0.0293
CIR1	901	464	772	814	469	572	940	658	868	634	601	621	726	634	745	687	756	881	698.34	619	702	775	1.247	0.319	0.000224741	0.0106632	0.0067	0.003	0.004	0.004	TRUE	0.1159
COX6B1	2504	1342	2205	2180	1402	1405	2667	1746	2005	1761	1739	1773	1944	1896	1830	1949	2006	2035	1881.56	1758	1890	1997	1.134	0.182	0.000227185	0.0107335	0	0.0018	0.0013	0.0013	TRUE	0.0062
PHIP	4179	2074	3758	3012	1996	2260	4476	2815	3353	2940	2688	3022	2686	2700	2943	3271	3234	3404	2987.46	2883	2776	3303	1.143	0.193	0.000230986	0.0108671	0.0019	0.0016	0.0017	0.0017	TRUE	0.0264
SF3B4	2526	1348	2259	2062	1385	1473	2689	1762	2049	1777	1747	1817	1839	1873	1918	1965	2024	2080	1893.35	1780	1877	2023	1.134	0.182	0.000232387	0.010887	0	0.0018	0.0013	0.0013	TRUE	0.0056
CRIPAK	345	222	424	397	242	282	477	389	378	243	288	341	354	327	367	349	447	384	344.35	291	349	393	1.349	0.432	0.000241353	0.0111524	0.0137	0.005	0.0072	0.0072	TRUE	0.1946
MPHOSPH8	1857	1000	1589	1533	986	1023	1959	1338	1472	1306	1296	1278	1367	1334	1332	1431	1537	1494	1375.11	1293	1344	1487	1.148	0.199	0.000242052	0.0111524	0	0.0021	0.0015	0.0015	TRUE	0.0094
CLEC2D	300	158	230	244	195	235	326	244	325	211	205	185	218	264	306	238	280	330	248.51	200	263	283	1.407	0.492	0.000248083	0.0113832	0.0169	0.0064	0.009	0.009	TRUE	0.1382
FXYD5	659	393	634	656	394	401	765	544	643	464	509	510	585	533	522	559	625	653	551.07	494	547	612	1.238	0.308	0.000250633	0.0114057	0.0031	0.0035	0.0034	0.0034	TRUE	0.0503
PDIA3	8068	4365	6800	7393	4612	5099	8256	5347	6762	5676	5658	5468	6593	6238	6640	6033	6143	6865	6145.8	5601	6490	6347	1.133	0.18	0.000251641	0.0114057	0.002	0.0013	0.0016	0.0016	TRUE	0.0414
RPL35	3840	2287	3705	3591	2258	2434	4296	2917	3268	2701	2964	2980	3202	3054	3169	3139	3351	3318	3097.64	2882	3142	3269	1.135	0.183	0.000250635	0.0114057	0.0014	0.0015	0.0015	0.0015	TRUE	0.0255
AURKB	2171	1141	2003	1826	1185	1205	2321	1542	1826	1527	1479	1611	1628	1603	1569	1696	1772	1854	1637.59	1539	1600	1774	1.149	0.201	0.000253957	0.0114641	0.0009	0.0019	0.0016	0.0016	TRUE	0.0133
KMT2E	1927	1088	1796	1578	993	1138	2112	1463	1624	1356	1410	1444	1407	1343	1482	1543	1681	1649	1479.43	1403	1411	1624	1.156	0.209	0.000265525	0.0117952	0.0011	0.002	0.0018	0.0018	TRUE	0.0163
GATAD1	1109	602	993	840	607	705	1233	881	924	780	780	799	749	821	918	901	1012	938	855.35	786	829	950	1.206	0.27	0.000268792	0.0118631	0.0034	0.0027	0.0029	0.0029	TRUE	0.0692
TAOK3	897	491	804	805	517	555	972	672	811	631	636	647	718	699	723	710	772	823	706.6	638	713	768	1.201	0.265	0.000269182	0.0118631	0	0.003	0.0025	0.0025	TRUE	0.0388
FAR2P1	368	305	454	512	337	357	612	490	567	259	395	365	457	456	465	447	563	576	442.48	340	459	529	1.56	0.642	0.000278301	0.0121213	0.0202	0.0041	0.0082	0.0202	TRUE	0.3471
CHD7	4649	2498	4596	3932	2481	2500	5299	3535	3714	3270	3238	3696	3506	3356	3255	3872	4061	3770	3558.35	3401	3372	3901	1.146	0.196	0.00028057	0.0121726	0.0024	0.0015	0.0018	0.0018	TRUE	0.0472
DYNLRB1	2802	1665	2626	2657	1676	1906	3157	1998	2612	1971	2158	2112	2369	2267	2482	2307	2295	2652	2290.33	2080	2373	2418	1.164	0.218	0.000286111	0.0123171	0.0031	0.0017	0.0022	0.0022	TRUE	0.0573
CCDC58	267	154	256	274	170	197	342	216	290	188	200	206	244	230	257	250	248	294	235.17	198	244	264	1.336	0.418	0.000297805	0.0127223	0	0.0067	0.0055	0.0055	TRUE	0.0728
SH3BGRL3	2084	1093	1965	1839	1182	1262	2213	1502	1848	1466	1417	1580	1640	1599	1643	1617	1726	1876	1618.17	1488	1627	1740	1.166	0.221	0.000297032	0.0127223	0.0025	0.0019	0.0021	0.0021	TRUE	0.0385
ANKRD36	663	303	571	414	280	286	727	530	516	466	393	459	369	379	372	531	609	524	455.84	439	373	555	1.25	0.322	0.000300752	0.0127992	0.0032	0.004	0.0038	0.0038	TRUE	0.0566
CCT3	8781	4573	7227	6517	4207	4521	8919	5670	6656	6177	5927	5812	5811	5690	5887	6517	6514	6757	6121.45	5972	5796	6596	1.104	0.143	0.000310993	0.0128463	0.0004	0.0013	0.001	0.001	TRUE	0.0077
PELP1	3860	2187	3590	3199	2123	2063	4161	2993	3097	2715	2835	2887	2853	2871	2686	3040	3438	3144	2941.17	2812	2803	3207	1.14	0.188	0.000311511	0.0128463	0.0016	0.0016	0.0017	0.0017	TRUE	0.0314
RPS26	1940	1164	1849	1780	1185	1351	2284	1414	1727	1365	1509	1487	1587	1603	1759	1669	1624	1753	1595.14	1454	1650	1682	1.16	0.214	0.000303686	0.0128463	0.0019	0.0019	0.0019	0.0019	TRUE	0.0264
NENF	1214	665	1097	1102	700	763	1339	878	1035	854	862	882	983	947	994	978	1009	1051	951	866	975	1013	1.168	0.224	0.00031536	0.0129275	0	0.0025	0.0018	0.0018	TRUE	0.0088
SCAF4	1419	851	1434	1232	830	861	1657	1152	1268	998	1103	1153	1099	1123	1121	1211	1323	1287	1157.59	1085	1114	1274	1.174	0.232	0.000318862	0.0130231	0.002	0.0023	0.0022	0.0022	TRUE	0.0432
KCNC3	391	253	393	318	226	245	502	355	394	275	328	316	284	306	319	367	408	400	333.55	306	303	392	1.282	0.359	0.00033185	0.013455	0.0026	0.0051	0.0045	0.0045	TRUE	0.0668
TSPYL2	2359	1382	2165	2086	1366	1486	2556	1753	2022	1659	1791	1741	1860	1847	1935	1868	2014	2053	1863.21	1730	1881	1978	1.143	0.193	0.000345617	0.0138123	0.0011	0.0018	0.0016	0.0016	TRUE	0.0206
LCAT	288	165	270	280	171	208	360	265	266	203	214	217	250	231	271	263	304	270	246.99	211	251	279	1.319	0.399	0.000368274	0.0143829	0	0.0065	0.0052	0.0052	TRUE	0.0437
LOC100128288	227	156	195	209	161	167	302	198	253	160	202	157	186	218	217	221	227	257	205.03	173	207	235	1.374	0.459	0.000367041	0.0143829	0.0061	0.0076	0.0073	0.0073	TRUE	0.1308
C3orf62	240	131	231	213	152	147	296	228	232	169	170	186	190	206	191	216	262	236	202.79	175	196	238	1.352	0.435	0.000372339	0.0144152	0	0.0076	0.0062	0.0062	TRUE	0.0548
NLRP1	7408	4524	7286	6363	4438	4567	8376	5820	6287	5211	5864	5859	5674	6002	5947	6120	6686	6383	5971.9	5645	5874	6396	1.134	0.181	0.000371164	0.0144152	0.0022	0.0013	0.0017	0.0017	TRUE	0.0376
GOLGA8A	703	440	664	524	426	452	853	598	663	495	570	534	467	576	589	623	687	673	579.36	533	544	661	1.243	0.314	0.000379416	0.0145377	0.006	0.0034	0.0041	0.0041	TRUE	0.1319
RPL29	2244	1308	2153	1952	1287	1393	2507	1655	1961	1579	1695	1731	1741	1741	1814	1832	1901	1991	1780.51	1668	1765	1908	1.144	0.194	0.000392414	0.0148248	0.0011	0.0019	0.0016	0.0016	TRUE	0.0194
CEP290	662	333	607	546	348	418	746	490	595	466	432	488	487	471	544	545	563	604	511.04	462	501	571	1.229	0.297	0.000398609	0.0149144	0.0018	0.0037	0.0033	0.0033	TRUE	0.0418
SEPT1	2126	1229	2000	1899	1281	1286	2380	1605	1734	1496	1593	1608	1693	1733	1675	1739	1844	1760	1682.31	1566	1700	1781	1.138	0.186	0.000417065	0.01536	0.0005	0.0019	0.0014	0.0014	TRUE	0.0134
UBB	27750	14833	23076	22564	14429	15172	27419	18398	21891	19521	19226	18557	20121	19515	19757	20035	21136	22224	20010.3	19101	19798	21132	1.106	0.145	0.000417442	0.01536	0.0011	0.0012	0.0012	0.0012	TRUE	0.017
NACA	6175	3179	5330	4814	3041	3463	6307	4095	4925	4344	4121	4286	4293	4113	4509	4609	4705	5000	4442.09	4250	4305	4771	1.121	0.165	0.000425962	0.0155721	0.0012	0.0014	0.0014	0.0014	TRUE	0.0143
LUC7L	1755	1064	1652	1512	1119	1057	2038	1397	1461	1235	1379	1329	1348	1513	1376	1489	1605	1483	1417.52	1314	1412	1526	1.163	0.218	0.000434726	0.0158405	0.002	0.0021	0.0021	0.0021	TRUE	0.0301
CHD1	1635	840	1437	1296	820	962	1702	1200	1324	1150	1089	1156	1156	1109	1253	1244	1379	1344	1208.71	1132	1173	1322	1.164	0.219	0.000474027	0.0169404	0.0017	0.0022	0.0021	0.0021	TRUE	0.0268
ANAPC15	911	495	799	789	487	526	967	687	796	641	642	643	704	659	685	707	789	808	697.35	642	683	768	1.193	0.255	0.000479091	0.0169751	0	0.003	0.0025	0.0025	TRUE	0.0428
MDM4	1350	787	1199	1118	776	791	1465	1017	1156	950	1020	964	997	1050	1030	1070	1168	1174	1046.99	978	1026	1137	1.164	0.219	0.00048261	0.0169751	0.0009	0.0024	0.0019	0.0019	TRUE	0.0231
SCG2	1979	1054	1707	2555	1616	1783	2106	1294	1744	1392	1366	1373	2278	2186	2322	1539	1487	1771	1745.87	1377	2262	1599	1.16	0.214	0.000479886	0.0169751	0.0024	0.0019	0.0021	0.0021	TRUE	0.0695
CLASRP	2259	1456	2409	2059	1499	1505	2759	1947	2087	1589	1887	1937	1836	2027	1960	2016	2237	2119	1956.49	1804	1941	2124	1.178	0.236	0.00048911	0.0171496	0.0046	0.0018	0.0028	0.0028	TRUE	0.0925
FKBP11	142	83	140	146	120	102	176	152	166	100	108	113	130	162	133	129	175	169	135.24	107	142	158	1.464	0.55	0.000502738	0.0174446	0.01	0.0109	0.0107	0.0107	TRUE	0.2058
C1orf27	858	408	665	695	479	535	844	593	759	604	529	535	620	648	697	617	681	771	633.33	556	655	690	1.233	0.302	0.000523878	0.0180285	0.006	0.0032	0.004	0.004	TRUE	0.0849
MNS1	1232	587	980	955	564	648	1232	822	1056	867	761	788	852	763	844	900	944	1072	865.61	805	820	972	1.202	0.265	0.000532617	0.0182211	0.0045	0.0026	0.0032	0.0032	TRUE	0.0645
AOC1	982	558	938	918	594	605	1185	747	808	691	723	754	819	803	788	866	858	820	791.39	723	803	848	1.175	0.233	0.000540247	0.0184213	0	0.0028	0.0021	0.0021	TRUE	0.0139
LINC00997	497	294	492	461	329	324	633	404	451	350	381	396	411	445	422	463	464	458	420.98	376	426	462	1.232	0.301	0.000556012	0.0187908	0	0.0043	0.0032	0.0032	TRUE	0.0327
PSMA3-AS1	1600	881	1352	1304	851	1055	1693	1146	1391	1126	1142	1087	1163	1151	1374	1237	1317	1412	1223.12	1118	1229	1322	1.181	0.241	0.000557825	0.0187908	0.0039	0.0022	0.0027	0.0027	TRUE	0.0819
TRIT1	1627	862	1331	1183	714	856	1644	1135	1424	1145	1117	1070	1055	966	1115	1201	1304	1446	1157.59	1111	1045	1317	1.184	0.243	0.00057271	0.0191763	0.0042	0.0023	0.0028	0.0028	TRUE	0.0595
MIR3064	311	177	315	218	138	170	400	262	316	219	229	253	194	187	221	292	301	321	246.45	234	201	305	1.301	0.38	0.000604953	0.0200155	0	0.0065	0.0053	0.0053	TRUE	0.0518
C12orf65	885	507	754	745	484	529	963	641	793	623	657	606	664	655	689	704	736	805	682.11	629	669	748	1.192	0.253	0.00061446	0.0200916	0.0012	0.0031	0.0026	0.0026	TRUE	0.035
CPNE1	2275	1337	2094	1892	1306	1303	2531	1691	1849	1600	1733	1684	1687	1766	1697	1849	1943	1877	1759.64	1672	1717	1890	1.131	0.178	0.000618511	0.0201649	0.0004	0.0019	0.0014	0.0014	TRUE	0.0119
LINC00174	168	113	177	196	143	175	232	182	188	118	146	142	175	193	228	170	209	191	174.73	135	199	190	1.402	0.488	0.000621144	0.0201917	0.009	0.0087	0.0088	0.0088	TRUE	0.1158
NME1	523	301	503	458	303	399	670	394	508	368	390	405	408	410	520	490	453	516	439.81	388	446	486	1.257	0.33	0.000625662	0.0202794	0.0055	0.0041	0.0045	0.0045	TRUE	0.1536
AP3B2	2040	1164	1909	1789	1226	1251	2285	1476	1672	1435	1509	1535	1595	1658	1629	1670	1696	1697	1602.69	1493	1627	1688	1.131	0.178	0.00064343	0.0206751	0	0.0019	0.0014	0.0014	TRUE	0.0103
ATN1	4575	2689	4611	4121	2550	2710	5194	3630	3823	3218	3485	3708	3675	3449	3529	3795	4170	3881	3656.79	3470	3551	3949	1.137	0.186	0.000641696	0.0206751	0.0024	0.0015	0.0019	0.0019	TRUE	0.0345
HMP19	3713	2047	3150	3198	1949	2041	4024	2516	2826	2612	2653	2533	2852	2636	2658	2940	2890	2869	2738.19	2599	2715	2900	1.117	0.159	0.000646691	0.0207201	0.0005	0.0016	0.0012	0.0012	TRUE	0.0167
TSPY2	316	152	249	226	148	209	359	215	346	222	197	200	202	200	272	262	247	351	239.33	206	225	287	1.383	0.468	0.000664089	0.021156	0.0191	0.0066	0.0098	0.0098	TRUE	0.2828
RPL4	10253	5548	8931	8273	5046	5717	10522	6881	8213	7213	7191	7182	7377	6825	7445	7688	7905	8338	7462.66	7195	7216	7977	1.108	0.148	0.000667304	0.0211978	0.0011	0.0013	0.0012	0.0012	TRUE	0.0179
C1QTNF3	226	135	187	226	142	158	254	202	238	159	175	150	202	192	206	186	232	242	193.66	161	200	220	1.36	0.444	0.000702531	0.0220654	0.0054	0.0079	0.0073	0.0073	TRUE	0.1555
SFPQ	14788	8275	13234	12319	8088	8628	15298	10413	11351	10403	10726	10643	10985	10939	11235	11178	11963	11524	11066.1	10591	11053	11555	1.091	0.126	0.000725758	0.0227309	0.0004	0.0012	0.0009	0.0009	TRUE	0.0077
LOC643201	387	209	384	357	237	261	469	306	380	272	271	309	318	321	340	343	352	386	323.41	284	326	360	1.263	0.336	0.000734634	0.0228804	0	0.0052	0.0042	0.0042	TRUE	0.0464
CEP164	497	284	436	449	308	284	594	373	440	350	368	351	400	417	370	434	429	447	396.04	356	396	437	1.229	0.297	0.000740754	0.0229428	0	0.0045	0.0032	0.0032	TRUE	0.0223
YPEL3	1669	1080	1612	1572	1039	1129	1957	1344	1479	1174	1400	1296	1402	1405	1470	1430	1544	1501	1402.56	1290	1426	1492	1.16	0.214	0.000747367	0.0230197	0.0026	0.0021	0.0022	0.0022	TRUE	0.0513
PSMB2	5485	2866	4692	4512	2869	3040	5711	3489	4354	3859	3715	3773	4023	3880	3959	4173	4008	4420	3978.94	3782	3954	4200	1.11	0.151	0.000770886	0.0234846	0.0007	0.0015	0.0012	0.0012	TRUE	0.0165
SSU72	2509	1420	2279	2158	1533	1604	2748	1764	2055	1765	1841	1833	1924	2073	2089	2008	2027	2086	1960.61	1813	2029	2040	1.126	0.171	0.000783041	0.0237899	0.0005	0.0018	0.0014	0.0014	TRUE	0.0177
ATP5H	2281	1278	1945	1949	1250	1349	2434	1561	1822	1605	1656	1564	1738	1691	1757	1779	1793	1850	1714.67	1608	1729	1807	1.125	0.17	0.000810834	0.0245008	0	0.0019	0.0013	0.0013	TRUE	0.0048
LINC01004	106	75	104	110	68	68	150	115	133	75	97	84	98	92	89	110	132	135	101.2	85	93	126	1.486	0.571	0.000830044	0.0248123	0	0.0142	0.0119	0.0119	TRUE	0.0986
LHX4-AS1	255	188	267	275	182	199	329	282	284	179	244	215	245	246	259	240	324	288	249	213	250	284	1.343	0.425	0.000834432	0.0248768	0.0121	0.0064	0.0078	0.0078	TRUE	0.1506
RPS4X	10207	5307	8754	7802	4861	5685	10316	6700	8443	7180	6879	7040	6957	6574	7403	7538	7697	8571	7315.56	7033	6978	7935	1.128	0.173	0.000850682	0.0252408	0.0028	0.0013	0.0018	0.0018	TRUE	0.04
GPR173	326	243	370	378	274	266	478	348	331	229	315	298	337	371	346	349	400	336	331.22	281	351	362	1.298	0.377	0.000854316	0.0252669	0.0098	0.0051	0.0062	0.0062	TRUE	0.2128
ATM	1108	610	1130	896	683	730	1313	902	956	779	791	909	799	924	951	959	1036	971	902.04	826	891	989	1.194	0.255	0.000870843	0.0255524	0.0048	0.0026	0.0032	0.0032	TRUE	0.0706
DNAJC1	839	431	696	742	479	539	877	624	671	590	559	560	662	648	702	641	717	681	639.87	570	671	680	1.188	0.248	0.000903627	0.0262381	0	0.0032	0.0025	0.0025	TRUE	0.0215
GNB3	142	87	141	146	107	98	194	152	143	100	113	113	130	145	128	142	175	145	132.24	109	134	154	1.414	0.5	0.000899422	0.0262381	0	0.0111	0.009	0.009	TRUE	0.0901
CFAP74	380	220	438	341	242	223	552	322	376	267	285	352	304	327	290	403	370	382	331.27	301	307	385	1.277	0.353	0.000924611	0.0266393	0.0065	0.0051	0.0055	0.0055	TRUE	0.1766
SYN1	884	490	873	880	569	663	987	683	833	622	635	702	785	770	863	721	785	846	747.58	653	806	784	1.197	0.259	0.000931895	0.02678	0.0037	0.0029	0.0031	0.0031	TRUE	0.0425
RAPGEFL1	607	401	613	534	356	377	753	514	592	427	520	493	476	481	491	550	591	601	514.45	480	483	581	1.215	0.281	0.000937998	0.0268861	0.0027	0.0037	0.0034	0.0034	TRUE	0.0783
PTRH2	673	353	639	584	379	398	748	509	608	473	458	514	521	513	518	547	585	617	527.23	482	517	583	1.204	0.268	0.000945397	0.0268993	0	0.0036	0.003	0.003	TRUE	0.0269
SOD1	6210	3268	5085	5201	3289	3465	6366	3929	4807	4369	4236	4089	4638	4448	4512	4652	4514	4880	4481.94	4231	4533	4682	1.106	0.146	0.000976913	0.0274372	0.0007	0.0014	0.0012	0.0012	TRUE	0.0109
TRA2A	2461	1338	2110	2061	1346	1507	2535	1667	2077	1731	1734	1697	1838	1820	1962	1852	1915	2109	1851.01	1721	1873	1959	1.137	0.186	0.000980947	0.0274813	0.0017	0.0018	0.0018	0.0018	TRUE	0.0362
CARM1	952	569	850	843	534	560	1064	720	827	670	738	684	752	722	729	777	827	840	748.68	697	734	815	1.172	0.229	0.000998221	0.0276183	0	0.0029	0.0022	0.0022	TRUE	0.0177
PTBP2	1095	554	938	905	645	701	1123	771	941	770	718	754	807	872	913	821	886	955	832.95	747	864	887	1.181	0.24	0.000997839	0.0276183	0.0027	0.0027	0.0027	0.0027	TRUE	0.0377
TSHZ2	237	129	260	232	127	150	328	214	236	167	167	209	207	172	195	240	246	240	204.68	181	191	242	1.33	0.411	0.00100362	0.0276989	0.0038	0.0076	0.0068	0.0068	TRUE	0.1414
ATP13A1	2816	1682	2794	2588	1768	1694	3245	2175	2350	1981	2180	2247	2308	2391	2206	2371	2499	2386	2285.39	2136	2302	2419	1.133	0.18	0.00102	0.0280814	0.0019	0.0017	0.0018	0.0018	TRUE	0.0348
TXN	2401	1263	1887	1875	1224	1349	2494	1540	1879	1689	1637	1517	1672	1655	1757	1822	1769	1908	1714.09	1614	1695	1833	1.136	0.184	0.00102925	0.0281969	0.0013	0.0019	0.0017	0.0017	TRUE	0.0237
MIR4697HG	673	358	632	621	417	427	742	559	561	473	464	508	554	564	556	542	642	570	541.49	482	558	585	1.206	0.27	0.00103711	0.0283426	0.0018	0.0036	0.0031	0.0031	TRUE	0.0553
GPI	3488	2104	3396	3216	2079	2042	3900	2738	2917	2454	2727	2731	2868	2812	2659	2850	3146	2961	2800.79	2637	2780	2986	1.132	0.179	0.00104279	0.0284281	0.002	0.0016	0.0018	0.0018	TRUE	0.0314
DLX6	402	211	363	450	289	321	480	323	330	283	273	292	401	391	418	351	371	335	346.13	283	403	352	1.241	0.312	0.00105004	0.0285561	0	0.0049	0.0036	0.0036	TRUE	0.0146
RPL14	2128	1254	2013	1844	1151	1384	2323	1589	1933	1497	1625	1619	1644	1557	1802	1697	1826	1962	1692.2	1580	1668	1828	1.157	0.21	0.00109344	0.0294488	0.0034	0.0019	0.0024	0.0024	TRUE	0.0382
ANKRD11	3791	2262	3930	3472	2289	2260	4505	3031	3148	2667	2932	3160	3096	3096	2943	3292	3482	3196	3095.99	2920	3045	3323	1.138	0.187	0.00110353	0.0295778	0.0028	0.0015	0.0021	0.0021	TRUE	0.0492
ISYNA1	3174	1950	3113	2816	1866	1856	3644	2505	2628	2233	2528	2503	2511	2524	2417	2663	2878	2668	2547.1	2421	2484	2736	1.131	0.178	0.00113281	0.0301357	0.0021	0.0016	0.0018	0.0018	TRUE	0.0392
TNRC6B	1398	758	1405	1251	829	897	1561	1163	1154	983	982	1130	1116	1121	1168	1141	1336	1172	1127.66	1032	1135	1216	1.174	0.231	0.00113515	0.0301357	0.0041	0.0023	0.0028	0.0028	TRUE	0.0576
ADSSL1	1107	624	955	832	585	579	1249	778	897	779	809	768	742	791	754	913	894	911	817.75	785	762	906	1.156	0.21	0.00115922	0.0304843	0	0.0027	0.0019	0.0019	TRUE	0.0082
CRHBP	139	77	121	142	104	108	169	131	143	98	100	97	127	141	141	123	150	145	124.66	98	136	139	1.414	0.499	0.00117966	0.0306603	0	0.0117	0.0091	0.0091	TRUE	0.0834
RPL6	6671	3486	5924	5258	3425	3942	6912	4387	5532	4693	4518	4764	4689	4632	5133	5051	5040	5616	4904.01	4658	4818	5236	1.123	0.167	0.00117483	0.0306603	0.0023	0.0014	0.0017	0.0017	TRUE	0.0327
HNRNPU-AS1	450	293	454	314	231	285	538	408	491	317	380	365	280	312	371	393	469	498	376.14	354	321	453	1.283	0.359	0.00119346	0.0307731	0.0122	0.0046	0.0065	0.0065	TRUE	0.1373
RPS11	10809	5999	9803	8833	5592	6149	11208	7444	8529	7604	7776	7883	7877	7563	8007	8190	8552	8659	8012.23	7754	7816	8467	1.092	0.126	0.00125782	0.0318173	0.0005	0.0013	0.001	0.001	TRUE	0.0069
ZMYND8	1773	935	1660	1503	975	1048	1932	1275	1416	1247	1212	1335	1340	1319	1365	1412	1465	1438	1347.97	1265	1341	1438	1.134	0.181	0.00125842	0.0318173	0	0.0021	0.0016	0.0016	TRUE	0.019
SARNP	1636	771	1273	1313	809	885	1605	1044	1326	1151	999	1024	1171	1094	1152	1173	1199	1346	1145.52	1058	1139	1239	1.167	0.222	0.00128995	0.0322488	0.0035	0.0023	0.0026	0.0026	TRUE	0.0494
NDUFB10	2224	1269	2046	1931	1167	1323	2428	1596	1830	1565	1645	1645	1722	1578	1723	1774	1834	1858	1704.81	1618	1674	1822	1.126	0.171	0.00135716	0.0335203	0.0006	0.0019	0.0015	0.0015	TRUE	0.0191
NEMF	1691	853	1480	1310	826	1072	1774	1165	1462	1190	1106	1190	1168	1117	1396	1296	1338	1484	1253.95	1162	1227	1373	1.179	0.237	0.00135885	0.0335203	0.006	0.0022	0.0032	0.0032	TRUE	0.1116
SLC25A34	297	159	301	296	172	200	409	259	249	209	206	242	264	233	260	299	298	253	251.48	219	252	283	1.29	0.367	0.00135415	0.0335203	0.0035	0.0064	0.0057	0.0057	TRUE	0.0653
ATP5G2	2553	1485	2339	2073	1357	1450	2797	1835	2055	1796	1925	1881	1849	1835	1888	2044	2108	2086	1934.66	1867	1857	2079	1.115	0.157	0.00139333	0.0342195	0	0.0018	0.0013	0.0013	TRUE	0.0094
PARP6	2570	1383	2265	2121	1413	1447	2609	1807	2080	1808	1793	1821	1891	1911	1884	1906	2076	2112	1911.41	1807	1895	2031	1.122	0.165	0.00140218	0.0342933	0.0007	0.0018	0.0014	0.0014	TRUE	0.025
PTPN18	1807	1038	1720	1563	981	1051	1962	1349	1546	1271	1345	1383	1394	1327	1369	1434	1550	1570	1404.65	1333	1363	1518	1.137	0.186	0.00140249	0.0342933	0.0012	0.0021	0.0018	0.0018	TRUE	0.0203
CPSF3	1855	946	1489	1534	951	1060	1886	1190	1514	1305	1226	1197	1368	1286	1380	1378	1367	1537	1338.36	1243	1345	1427	1.147	0.198	0.00140931	0.0343846	0.0019	0.0021	0.0021	0.0021	TRUE	0.0356
STIP1	9035	4756	8178	7433	4708	4911	9274	6075	7043	6356	6165	6577	6628	6368	6395	6777	6979	7150	6599.29	6366	6464	6969	1.094	0.129	0.00143417	0.0346877	0.0005	0.0013	0.001	0.001	TRUE	0.0068
EIF4EBP1	1118	591	914	828	568	591	1201	756	884	786	766	735	738	768	770	878	869	897	800.8	762	759	881	1.155	0.208	0.00144706	0.0347731	0	0.0028	0.002	0.002	TRUE	0.0088
TRAF3IP2	882	498	736	724	522	581	939	632	789	620	645	592	646	706	757	686	726	801	686.58	619	703	738	1.192	0.253	0.00146061	0.0350233	0.0035	0.003	0.0032	0.0032	TRUE	0.045
TAF6	3167	1935	3084	2967	1959	1975	3583	2467	2616	2228	2508	2480	2646	2650	2572	2618	2834	2656	2576.8	2405	2623	2703	1.125	0.17	0.0014834	0.0354632	0.0018	0.0016	0.0017	0.0017	TRUE	0.0353
LRRIQ1	247	131	223	200	140	157	288	218	225	174	170	179	178	189	204	210	250	228	198.26	174	190	229	1.309	0.389	0.00151971	0.0359729	0	0.0078	0.0062	0.0062	TRUE	0.0447
TPR	6030	3291	6103	5146	3374	3868	6641	4649	4991	4242	4266	4908	4589	4563	5037	4853	5341	5067	4762.77	4472	4730	5087	1.136	0.184	0.0015228	0.0359729	0.0039	0.0014	0.0022	0.0022	TRUE	0.0598
LOC100507577	236	137	220	199	142	153	286	200	239	166	178	177	177	192	199	209	230	243	196.74	174	189	227	1.308	0.387	0.00155559	0.0365924	0	0.0078	0.0061	0.0061	TRUE	0.0416
RPS2	8682	4904	8300	7398	4814	4814	9426	6174	6907	6108	6356	6675	6597	6511	6269	6888	7093	7012	6611.97	6380	6459	6998	1.097	0.133	0.00155909	0.0365976	0.0007	0.0013	0.0011	0.0011	TRUE	0.0138
DDX26B	829	459	760	712	493	552	917	616	720	583	595	611	635	667	719	670	708	731	657.61	596	674	703	1.177	0.235	0.00158509	0.0368195	0	0.0031	0.0025	0.0025	TRUE	0.0269
HAUS8	736	403	606	578	339	369	821	527	595	518	522	487	515	458	481	600	605	604	532.36	509	485	603	1.186	0.246	0.00159396	0.0368195	0	0.0036	0.0027	0.0027	TRUE	0.0264
HDDC2	729	383	641	645	440	543	812	498	678	513	496	515	575	595	707	593	572	688	583.98	508	626	618	1.214	0.28	0.00158498	0.0368195	0.0058	0.0034	0.004	0.004	TRUE	0.0984
MCTP2	815	406	727	743	453	509	896	571	671	573	526	585	663	613	663	655	656	681	623.79	561	646	664	1.177	0.235	0.00157862	0.0368195	0	0.0032	0.0025	0.0025	TRUE	0.0196
RGL3	2329	1530	2507	2123	1510	1549	2840	1964	2162	1638	1983	2016	1893	2042	2017	2075	2256	2195	2012.94	1879	1984	2175	1.159	0.213	0.00159496	0.0368195	0.0051	0.0018	0.0028	0.0028	TRUE	0.1063
WDR27	1821	1029	1688	1416	922	989	1986	1325	1481	1281	1334	1357	1263	1247	1288	1451	1522	1504	1360.74	1324	1266	1492	1.127	0.172	0.00158097	0.0368195	0	0.0021	0.0015	0.0015	TRUE	0.0073
DNAJC2	937	569	812	812	514	577	1035	672	878	659	738	653	724	695	751	756	772	891	737.77	683	723	806	1.184	0.244	0.00162342	0.037293	0.0034	0.0029	0.0031	0.0031	TRUE	0.0665
GKAP1	694	349	591	550	382	409	752	460	619	488	452	475	490	517	533	549	528	628	517.99	472	513	568	1.201	0.265	0.00163063	0.0373338	0.0021	0.0037	0.0033	0.0033	TRUE	0.0632
HSP90AB1	27990	15002	23931	21918	13867	14766	27823	18351	21497	19690	19445	19245	19545	18755	19228	20330	21082	21824	19904.9	19460	19176	21079	1.083	0.115	0.00164704	0.0375553	0.0005	0.0012	0.0009	0.0009	TRUE	0.008
PLEKHG4B	1827	1091	1856	1640	1128	1141	2082	1492	1555	1285	1414	1493	1462	1526	1486	1521	1714	1579	1497.75	1397	1491	1605	1.148	0.199	0.00168445	0.0381739	0.0028	0.002	0.0023	0.0023	TRUE	0.0432
FBL	2374	1176	2098	1966	1266	1353	2476	1573	1853	1670	1524	1687	1753	1712	1762	1809	1807	1881	1734.03	1627	1742	1832	1.122	0.167	0.00172373	0.0388274	0.0006	0.0019	0.0015	0.0015	TRUE	0.0218
ZNF292	1704	889	1597	1314	827	1032	1858	1260	1385	1199	1152	1284	1172	1119	1344	1358	1448	1406	1275.62	1212	1212	1404	1.155	0.208	0.00174331	0.0391104	0.0033	0.0022	0.0025	0.0025	TRUE	0.0696
C14orf166	2149	1067	1801	1653	1073	1227	2227	1363	1740	1512	1383	1448	1474	1451	1598	1627	1566	1766	1536.19	1448	1508	1653	1.14	0.189	0.00175661	0.0392509	0.0019	0.002	0.002	0.002	TRUE	0.028
TPX2	5524	2870	4887	4631	2955	3216	5639	3641	4324	3886	3720	3930	4130	3997	4188	4120	4183	4390	4060.35	3845	4105	4231	1.099	0.136	0.00177292	0.0395361	0.0005	0.0014	0.0011	0.0011	TRUE	0.0087
CDK11B	1682	971	1578	1427	934	922	1807	1218	1513	1183	1259	1269	1272	1263	1201	1320	1399	1536	1300.31	1237	1245	1418	1.146	0.197	0.00179586	0.039888	0.0022	0.0021	0.0022	0.0022	TRUE	0.0426
DNM1	2637	1616	2747	2296	1576	1608	3028	2174	2303	1855	2095	2209	2047	2132	2094	2213	2498	2338	2164.42	2053	2091	2350	1.144	0.194	0.00180844	0.039946	0.0037	0.0017	0.0024	0.0024	TRUE	0.0609
EPCAM	8423	4700	7129	7507	4774	5367	8679	5530	6799	5925	6092	5733	6694	6457	6989	6342	6353	6902	6387.48	5917	6713	6532	1.104	0.143	0.00181142	0.039946	0.0014	0.0013	0.0014	0.0014	TRUE	0.0199
FAU	4476	2568	4138	3936	2492	2562	4894	3099	3573	3149	3329	3328	3510	3370	3336	3576	3560	3627	3420.56	3269	3405	3588	1.099	0.136	0.00181353	0.039946	0.0004	0.0015	0.0011	0.0011	TRUE	0.0088
ARPC3	3456	1779	2828	2802	1690	1945	3495	2217	2739	2431	2306	2274	2499	2286	2533	2554	2547	2781	2467.75	2337	2439	2627	1.123	0.167	0.00183608	0.0402717	0.0017	0.0017	0.0017	0.0017	TRUE	0.0234
ATRX	3312	1665	3015	2630	1673	1905	3529	2274	2523	2330	2158	2425	2345	2263	2481	2579	2612	2561	2417.08	2304	2363	2584	1.119	0.162	0.00183841	0.0402717	0.0013	0.0017	0.0016	0.0016	TRUE	0.0227
ANKHD1	132	61	96	106	70	75	151	98	139	93	79	77	95	95	98	110	113	141	100	83	96	121	1.449	0.535	0.00184472	0.0403306	0	0.0143	0.0119	0.0119	TRUE	0.1352
SRRT	6006	3485	5742	5366	3621	3534	6496	4336	4942	4225	4517	4618	4785	4897	4602	4747	4981	5017	4709.91	4453	4761	4915	1.104	0.142	0.00188791	0.0411136	0.001	0.0014	0.0013	0.0013	TRUE	0.0171
GSTP1	6766	3830	6125	6019	3887	3833	7093	4772	5312	4760	4964	4926	5367	5257	4991	5183	5482	5393	5147.02	4883	5205	5353	1.096	0.132	0.00192193	0.0416107	0.0006	0.0014	0.0011	0.0011	TRUE	0.0104
PSMA3	2131	1057	1610	1718	1093	1205	2156	1304	1680	1499	1370	1295	1532	1478	1569	1575	1498	1706	1502.48	1388	1526	1593	1.147	0.198	0.00197512	0.042142	0.003	0.002	0.0023	0.0023	TRUE	0.0428
TMEM176A	747	403	675	619	439	398	856	567	593	525	522	543	552	594	518	625	651	602	570.39	530	555	626	1.179	0.238	0.00197671	0.042142	0	0.0034	0.0027	0.0027	TRUE	0.0261
YAF2	517	263	387	411	279	320	538	356	443	364	341	311	367	377	417	393	409	450	380.91	339	387	417	1.229	0.298	0.00201538	0.0425596	0.003	0.0046	0.0042	0.0042	TRUE	0.0431
EXOSC9	1848	1009	1526	1529	905	1060	1888	1257	1548	1300	1308	1227	1363	1224	1380	1380	1444	1572	1355.33	1278	1322	1465	1.146	0.196	0.00202336	0.0426455	0.0025	0.0021	0.0022	0.0022	TRUE	0.0327
ZCRB1	1034	527	749	819	601	601	1035	681	835	727	683	602	730	813	783	756	782	848	747.21	671	775	795	1.184	0.244	0.00207681	0.0432022	0.0041	0.0029	0.0032	0.0032	TRUE	0.0684
SFSWAP	1376	754	1300	1231	761	821	1481	995	1189	968	977	1045	1098	1029	1069	1082	1143	1207	1068.79	997	1065	1144	1.145	0.195	0.00209083	0.0432518	0.0012	0.0024	0.002	0.002	TRUE	0.0197
ENO3	541	365	541	530	363	373	636	509	520	381	473	435	473	491	486	465	585	528	479.49	430	483	526	1.226	0.294	0.0021088	0.0435428	0.0068	0.0039	0.0046	0.0046	TRUE	0.0871
DNALI1	1807	927	1607	1541	988	1012	1887	1240	1427	1271	1202	1292	1374	1336	1318	1379	1425	1449	1338.37	1255	1343	1418	1.126	0.171	0.00216543	0.0445472	0	0.0021	0.0015	0.0015	TRUE	0.0096
MAATS1	641	417	670	610	418	481	774	543	646	451	541	539	544	565	626	566	624	656	567.9	510	578	615	1.208	0.273	0.00219237	0.0447099	0.0057	0.0034	0.004	0.004	TRUE	0.0881
PTMA	27227	14847	23508	21693	14284	15570	27310	17844	21786	19153	19244	18905	19344	19319	20275	19955	20500	22117	19868.1	19101	19646	20857	1.092	0.127	0.0021974	0.0447099	0.0012	0.0012	0.0012	0.0012	TRUE	0.0228
WDR83OS	1379	741	1202	1171	718	799	1485	981	1066	970	960	967	1044	971	1040	1085	1127	1082	1027.47	966	1018	1098	1.136	0.184	0.00218832	0.0447099	0	0.0024	0.0017	0.0017	TRUE	0.0124
THYN1	1307	688	1109	1095	656	772	1320	915	1107	919	892	892	976	887	1005	965	1051	1124	967.95	901	956	1047	1.158	0.212	0.00221555	0.0449153	0.0025	0.0025	0.0025	0.0025	TRUE	0.0409
PCM1	4725	2404	4379	3764	2447	2787	4915	3175	3912	3324	3116	3522	3356	3310	3629	3591	3648	3971	3496.34	3321	3432	3737	1.123	0.168	0.00223056	0.0450367	0.0027	0.0015	0.0019	0.0019	TRUE	0.0244
PRR36	2608	1826	3165	2658	1800	1965	3737	2740	2841	1835	2367	2545	2370	2434	2559	2731	3148	2884	2541.42	2249	2454	2921	1.299	0.378	0.00227082	0.0454571	0.0107	0.0016	0.0045	0.0107	TRUE	0.2132
SNRPD2	3272	1822	2860	2743	1817	1911	3463	2193	2555	2302	2362	2300	2446	2457	2488	2530	2519	2594	2444.33	2321	2464	2548	1.099	0.136	0.0022651	0.0454571	0	0.0017	0.001	0.001	TRUE	0.002
FMNL1	524	336	561	546	361	351	671	446	500	369	436	451	487	488	457	490	512	508	466.42	419	477	503	1.207	0.271	0.00227589	0.045477	0.0028	0.004	0.0037	0.0037	TRUE	0.0955
SNRPC	1834	960	1495	1512	972	1029	1841	1190	1532	1290	1244	1202	1348	1315	1340	1345	1367	1555	1334.14	1245	1334	1422	1.141	0.19	0.00233451	0.0460704	0.0021	0.0021	0.0021	0.0021	TRUE	0.0531
RINL	1449	788	1283	1201	821	755	1569	1072	1113	1019	1021	1032	1071	1110	983	1146	1232	1130	1082.77	1024	1055	1169	1.14	0.189	0.00236326	0.0464732	0.0006	0.0023	0.0019	0.0019	TRUE	0.0262
CCDC14	4695	2525	4228	3370	2525	2846	4772	3374	4047	3303	3273	3400	3005	3415	3706	3487	3876	4109	3508.16	3325	3375	3824	1.149	0.2	0.00237874	0.0466953	0.0056	0.0015	0.0029	0.0029	TRUE	0.077
BRD8	3700	2055	3287	2961	1993	2205	3834	2549	2977	2603	2664	2643	2640	2696	2871	2802	2928	3022	2763.24	2637	2736	2917	1.106	0.145	0.00253527	0.0487609	0.0008	0.0016	0.0013	0.0013	TRUE	0.015
CSAD	316	182	293	255	194	194	366	268	295	222	236	236	227	262	253	267	308	299	256.78	231	247	291	1.258	0.331	0.00253601	0.0487609	0	0.0063	0.0051	0.0051	TRUE	0.0446
DDX55	1028	565	877	830	547	585	1053	762	851	723	732	705	740	740	762	769	875	864	767.92	720	747	836	1.158	0.212	0.00252881	0.0487609	0	0.0028	0.0023	0.0023	TRUE	0.0425
DYRK4	200	116	188	181	123	134	270	157	196	141	150	151	161	166	174	197	180	199	169.01	147	167	192	1.31	0.39	0.00252361	0.0487609	0	0.0089	0.0065	0.0065	TRUE	0.0187
MPHOSPH6	950	456	701	769	464	514	974	567	823	668	591	564	686	628	669	712	651	836	667.14	608	661	733	1.204	0.268	0.00250602	0.0487609	0.0074	0.0031	0.0042	0.0042	TRUE	0.1144
PTPN6	1280	787	1298	1152	782	785	1446	1069	1134	900	1020	1044	1027	1058	1022	1057	1228	1151	1056.38	988	1036	1145	1.159	0.212	0.00253644	0.0487609	0.0034	0.0024	0.0027	0.0027	TRUE	0.0523
SYT7	1615	945	1452	1511	901	1025	1766	1193	1311	1136	1225	1168	1347	1219	1335	1290	1371	1331	1269.03	1176	1300	1331	1.133	0.18	0.0025324	0.0487609	0.0009	0.0022	0.0018	0.0018	TRUE	0.0229
