# Supplementary material for: Transcriptomic Profiling of In Vitro Tumor-Stromal Cell Paracrine Crosstalk Identifies Involvement of the Integrin Signaling Pathway in the Pathogenesis of Mesenteric Fibrosis in Human Small Intestinal Neuroendocrine Neoplasms
Source: Front Oncol. 2021 Feb 24;11:629665. doi: 10.3389/fonc.2021.629665 (PMC7943728; doi:10.3389/fonc.2021.629665)
Supplement: Supplementary Table 9 — Differentially expressed genes (downregulated) in HEK293 cells exposed to KRJ-I conditioned media using RNA sequencing analysis. [file Table_9.xlsx]

## Sheet: Table S9
Id	4_HEK_SFM1	5_HEK_SFM2	6_HEK_SFM3	1_HEK_CM1	2_HEK_CM2	3_HEK_CM3	7_HEK_KCM1	8_HEK_KCM2	9_HEK_KCM3	10_HEK_PCM1	11_HEK_PCM2	12_HEK_PCM3	norm.4_HEK_SFM1	norm.5_HEK_SFM2	norm.6_HEK_SFM3	norm.1_HEK_CM1	norm.2_HEK_CM2	norm.3_HEK_CM3	norm.7_HEK_KCM1	norm.8_HEK_KCM2	norm.9_HEK_KCM3	norm.10_HEK_PCM1	norm.11_HEK_PCM2	norm.12_HEK_PCM3	baseMean	HEK_SFM	HEK_CM	HEK_KCM	HEK_PCM	FoldChange	log2FoldChange	pvalue	padj	dispGeneEst	dispFit	dispMAP	dispersion	betaConv	maxCooks
SPEN	7159	6768	6832	2336	5479	3996	2874	3470	2934	5850	7817	7903	5713	6345	5855	3889	4270	3639	4209	4865	4255	5489	5510	5106	4928.81	5971	3933	4443	5368	0.744	-0.426	1.81905e-11	1.29047e-08	0.0042	0.0014	0.0027	0.0027	TRUE	0.0421
TFRC	5208	4304	5494	869	2044	1800	2311	2258	2211	3070	4024	4999	4156	4035	4709	1447	1593	1639	3385	3166	3206	2881	2836	3230	3023.53	4300	1560	3252	2982	0.756	-0.403	2.95858e-10	1.3256e-07	0.0038	0.0016	0.0026	0.0026	TRUE	0.0421
POLR2A	4841	4763	4928	1726	3888	2654	2070	2234	2164	4321	5244	5597	3863	4465	4223	2873	3030	2417	3032	3132	3138	4054	3696	3616	3461.79	4184	2773	3101	3789	0.741	-0.432	8.05273e-10	2.85637e-07	0.0052	0.0015	0.0032	0.0032	TRUE	0.0796
MALAT1	523	518	622	459	965	752	168	223	223	404	411	525	417	486	533	764	752	685	246	313	323	379	290	339	460.59	479	734	294	336	0.615	-0.701	1.05083e-09	3.5783e-07	0.0111	0.0038	0.0062	0.0062	TRUE	0.1099
FASN	11660	11018	11475	4321	8864	7418	5427	5150	5444	10326	12260	12429	9305	10329	9834	7194	6909	6754	7949	7221	7895	9689	8642	8031	8312.54	9823	6952	7688	8787	0.783	-0.353	3.80464e-09	1.07963e-06	0.0037	0.0013	0.0025	0.0025	TRUE	0.0489
EIF4G1	16297	14497	15607	5514	11883	9666	7775	7985	7720	14606	17881	19057	13005	13591	13376	9180	9262	8801	11388	11196	11196	13704	12604	12313	11634.6	13324	9081	11260	12874	0.845	-0.243	6.65715e-09	1.57423e-06	0.001	0.0013	0.0012	0.0012	TRUE	0.0193
ANKRD52	2117	1895	2107	639	1425	1235	977	955	990	1829	2208	2498	1689	1777	1806	1064	1111	1125	1431	1339	1436	1716	1556	1614	1471.9	1757	1100	1402	1629	0.798	-0.326	7.18005e-09	1.62442e-06	0.0009	0.002	0.0015	0.0015	TRUE	0.0126
HK2	1337	1204	1293	417	937	831	621	595	560	1099	1364	1522	1067	1129	1108	694	730	757	910	834	812	1031	961	983	918.08	1101	727	852	992	0.774	-0.37	9.48638e-09	1.974e-06	0.0004	0.0025	0.0018	0.0018	TRUE	0.0203
PPRC1	2042	1871	2033	583	1318	1047	955	981	915	1736	2252	2354	1629	1754	1742	971	1027	953	1399	1376	1327	1629	1587	1521	1409.62	1708	984	1367	1579	0.8	-0.321	9.50712e-09	1.974e-06	0.0007	0.002	0.0015	0.0015	TRUE	0.0105
MED1	2782	2435	2534	842	1874	1439	1255	1297	1205	2142	2909	3364	2220	2283	2172	1402	1461	1310	1838	1819	1748	2010	2050	2174	1873.76	2225	1391	1802	2078	0.81	-0.304	1.18963e-08	2.41126e-06	0.001	0.0018	0.0015	0.0015	TRUE	0.0174
RAI1	1486	1299	1353	529	1036	879	643	629	630	1147	1342	1437	1186	1218	1160	881	807	800	942	882	914	1076	946	928	978.3	1188	829	913	983	0.768	-0.38	1.92812e-08	3.73047e-06	0.0018	0.0024	0.0022	0.0022	TRUE	0.0385
XIST	77685	75075	86207	45561	113167	88304	17889	30486	28728	52548	75885	74200	61992	70382	73882	75849	88202	80404	26201	42746	41662	49305	53489	47942	59338	68752	81485	36870	50245	0.536	-0.899	6.92242e-08	1.1119e-05	0.02	0.0012	0.0086	0.02	TRUE	0.3921
CAD	4164	3970	4198	1866	4162	3282	1883	2039	1976	3629	4418	4401	3323	3722	3598	3106	3244	2988	2758	2859	2866	3405	3114	2844	3152.2	3548	3113	2828	3121	0.797	-0.327	8.53286e-08	1.30851e-05	0.0029	0.0015	0.0023	0.0023	TRUE	0.0379
TNPO2	2667	2322	2843	1077	2421	2053	1245	1167	1317	2262	2900	3117	2128	2177	2437	1793	1887	1869	1823	1636	1910	2122	2044	2014	1986.75	2247	1850	1790	2060	0.796	-0.329	8.91501e-08	1.30851e-05	0.0025	0.0018	0.0021	0.0021	TRUE	0.0341
NKTR	867	749	911	335	703	588	328	411	392	690	922	1004	692	702	781	558	548	535	480	576	568	647	650	649	615.58	725	547	541	649	0.748	-0.419	1.02276e-07	1.42734e-05	0.0012	0.0031	0.0026	0.0026	TRUE	0.0557
SUGP2	2450	2151	2477	1352	2906	2423	1072	1251	1168	1958	2657	2754	1955	2017	2123	2251	2265	2206	1570	1754	1694	1837	1873	1779	1943.66	2032	2241	1673	1830	0.824	-0.28	1.10393e-07	1.49171e-05	0.0007	0.0018	0.0014	0.0014	TRUE	0.0172
PDCD11	3196	2855	2924	1246	2825	2247	1449	1555	1490	2616	3299	3595	2550	2677	2506	2074	2202	2046	2122	2180	2161	2455	2325	2323	2301.76	2578	2107	2154	2368	0.836	-0.258	1.13148e-07	1.50505e-05	0.0006	0.0017	0.0012	0.0012	TRUE	0.0103
MYBBP1A	3817	3349	3999	1339	2729	2211	1794	1789	1843	3282	3959	4358	3046	3140	3427	2229	2127	2013	2628	2508	2673	3079	2791	2816	2706.4	3204	2123	2603	2895	0.812	-0.3	1.23627e-07	1.5946e-05	0.0021	0.0016	0.0019	0.0019	TRUE	0.0226
RBBP6	2256	1935	2162	812	1793	1431	1004	1136	937	1891	2332	2572	1800	1814	1853	1352	1397	1303	1471	1593	1359	1774	1644	1662	1585.13	1822	1351	1474	1693	0.809	-0.306	1.63803e-07	2.05067e-05	0.0014	0.0019	0.0017	0.0017	TRUE	0.03
CHD7	2320	2251	2198	741	1897	1323	951	1164	959	2005	2726	2762	1851	2110	1884	1234	1479	1205	1393	1632	1391	1881	1921	1785	1647.1	1948	1306	1472	1862	0.756	-0.404	1.90356e-07	2.2507e-05	0.0063	0.0019	0.0036	0.0036	TRUE	0.0857
PCNT	3377	3090	3300	1283	2878	2242	1511	1722	1498	2923	3584	3692	2695	2897	2828	2136	2243	2041	2213	2415	2172	2743	2526	2385	2441.22	2807	2140	2267	2551	0.808	-0.308	2.02417e-07	2.32862e-05	0.0023	0.0017	0.0021	0.0021	TRUE	0.0254
SRSF11	4579	3711	4179	1619	3689	3176	2063	2213	2107	3674	4738	5412	3654	3479	3582	2695	2875	2892	3022	3103	3056	3447	3340	3497	3220.06	3572	2821	3060	3428	0.857	-0.223	2.07407e-07	2.35421e-05	0.0004	0.0015	0.001	0.001	TRUE	0.0079
SRCAP	7325	6964	7088	2531	5779	4086	3248	3630	3321	6528	8342	8307	5845	6529	6075	4214	4504	3720	4757	5090	4816	6125	5880	5367	5243.53	6150	4146	4888	5791	0.795	-0.331	2.37047e-07	2.5544e-05	0.0042	0.0014	0.0027	0.0027	TRUE	0.0507
DIDO1	2739	2464	2674	1008	2195	1824	1327	1368	1239	2266	2882	3029	2186	2310	2292	1678	1711	1661	1944	1918	1797	2126	2031	1957	1967.52	2263	1683	1886	2038	0.834	-0.262	2.56732e-07	2.69823e-05	0.0007	0.0018	0.0013	0.0013	TRUE	0.0103
ZNF142	1124	1052	1110	419	867	702	494	547	512	956	1234	1351	897	986	951	698	676	639	724	767	743	897	870	873	809.98	945	671	745	880	0.789	-0.343	2.56448e-07	2.69823e-05	0	0.0026	0.0018	0.0018	TRUE	0.012
GTF3C1	3702	3497	3597	1580	3476	2694	1686	1929	1705	3244	4163	4378	2954	3278	3083	2630	2709	2453	2469	2705	2473	3044	2934	2829	2796.79	3105	2597	2549	2936	0.821	-0.284	2.7154e-07	2.78509e-05	0.0018	0.0016	0.0018	0.0018	TRUE	0.0174
ACLY	10597	9413	9725	3865	8322	6990	5090	5389	5207	9167	11676	12713	8456	8825	8335	6434	6486	6365	7455	7556	7551	8601	8230	8214	7709.05	8539	6428	7521	8348	0.881	-0.183	3.09453e-07	3.13616e-05	0.0003	0.0013	0.0008	0.0008	TRUE	0.0052
GOLGA8A	323	264	379	149	347	316	97	138	128	214	283	328	258	247	325	248	270	288	142	193	186	201	199	212	230.81	277	269	174	204	0.628	-0.671	3.84036e-07	3.75781e-05	0.008	0.0064	0.0069	0.0069	TRUE	0.1313
POLE	3496	3226	3490	1939	4244	3379	1574	1790	1680	2976	3812	3829	2790	3024	2991	3228	3308	3077	2305	2510	2436	2792	2687	2474	2801.87	2935	3204	2417	2651	0.824	-0.279	3.95149e-07	3.82261e-05	0.0017	0.0016	0.0017	0.0017	TRUE	0.0211
GCN1	6306	6078	6562	2789	6275	5129	3063	3309	3120	5557	7188	7323	5032	5698	5624	4643	4891	4670	4486	4640	4525	5214	5067	4732	4935.06	5451	4735	4550	5004	0.835	-0.26	4.06733e-07	3.89047e-05	0.0017	0.0014	0.0017	0.0017	TRUE	0.0278
ANKRD17	3974	3749	3636	1444	3452	2592	1691	2032	1754	3318	4423	4592	3171	3515	3116	2404	2690	2360	2477	2849	2544	3113	3118	2967	2860.33	3267	2485	2623	3066	0.803	-0.316	4.72083e-07	4.32134e-05	0.0035	0.0016	0.0024	0.0024	TRUE	0.0345
KCTD12	7791	6463	6810	2186	5315	4508	3549	3691	3467	5827	7713	8672	6217	6059	5836	3639	4142	4105	5198	5175	5028	5467	5437	5603	5158.95	6037	3962	5134	5502	0.85	-0.234	4.81557e-07	4.36117e-05	0.0013	0.0014	0.0013	0.0013	TRUE	0.0281
TUBGCP6	939	776	1027	489	852	869	382	382	424	690	858	885	749	727	880	814	664	791	559	536	615	647	605	572	680.03	785	756	570	608	0.725	-0.464	5.19455e-07	4.55889e-05	0.0066	0.0029	0.0043	0.0043	TRUE	0.0732
PRR14L	1504	1398	1364	578	1361	1103	643	753	634	1228	1649	1703	1200	1311	1169	962	1061	1004	942	1056	919	1152	1162	1100	1086.58	1227	1009	972	1138	0.794	-0.334	6.46687e-07	5.41216e-05	0.0018	0.0023	0.0021	0.0021	TRUE	0.0337
SPTBN2	1592	1419	1556	868	1816	1516	738	738	755	1182	1411	1634	1270	1330	1334	1445	1415	1380	1081	1035	1095	1109	995	1056	1212.09	1311	1413	1070	1053	0.816	-0.293	6.72222e-07	5.47084e-05	0.0005	0.0022	0.0015	0.0015	TRUE	0.0141
ACIN1	4136	3461	4052	1486	3193	2647	1880	2134	1911	3591	4490	5139	3300	3245	3473	2474	2489	2410	2754	2992	2771	3369	3165	3320	2980.19	3339	2458	2839	3285	0.85	-0.234	7.40879e-07	5.9501e-05	0.0008	0.0016	0.0012	0.0012	TRUE	0.0136
CHD1	2550	2313	2319	826	1923	1489	1154	1272	1129	2155	2720	3093	2035	2168	1987	1375	1499	1356	1690	1784	1637	2022	1917	1998	1789.1	2063	1410	1704	1979	0.826	-0.276	8.48008e-07	6.74682e-05	0.0013	0.0018	0.0016	0.0016	TRUE	0.0204
LOC100129034	570	556	539	326	701	536	231	282	202	411	561	598	455	521	462	543	546	488	338	395	293	386	395	386	434.11	479	526	342	389	0.715	-0.483	8.64307e-07	6.75032e-05	0.004	0.0039	0.0039	0.0039	TRUE	0.104
MAPK8IP3	741	599	861	494	873	867	292	279	340	574	710	717	591	562	738	822	680	789	428	391	493	539	500	463	583.11	630	764	437	501	0.693	-0.528	8.87665e-07	6.86972e-05	0.0102	0.0032	0.006	0.006	TRUE	0.132
PLEC	2957	2848	2908	1629	3380	2687	1362	1393	1383	2191	2653	2550	2360	2670	2492	2712	2634	2447	1995	1953	2006	2056	1870	1648	2236.82	2507	2598	1985	1858	0.792	-0.337	9.52511e-07	7.30516e-05	0.004	0.0017	0.0029	0.0029	TRUE	0.0602
MDM4	745	673	732	314	679	550	293	341	343	509	754	827	595	631	627	523	529	501	429	478	497	478	531	534	529.47	618	518	468	514	0.759	-0.398	9.97542e-07	7.58221e-05	0	0.0034	0.0025	0.0025	TRUE	0.0299
SEC16A	2273	2227	2245	903	2031	1500	1033	1128	1003	1906	2467	2322	1814	2088	1924	1503	1583	1366	1513	1582	1455	1788	1739	1500	1654.54	1942	1484	1517	1676	0.781	-0.356	1.09233e-06	8.157e-05	0.0049	0.0019	0.0031	0.0031	TRUE	0.0519
HCFC1	5468	5399	5497	1767	3899	2835	2695	2641	2470	4746	5870	5867	4363	5061	4711	2942	3039	2581	3947	3703	3582	4453	4138	3791	3859.31	4712	2854	3744	4127	0.795	-0.331	1.27714e-06	9.45418e-05	0.005	0.0015	0.0031	0.0031	TRUE	0.0438
PFAS	2530	2247	2482	1005	2081	1723	1235	1125	1229	2048	2542	2733	2019	2107	2127	1673	1622	1569	1809	1577	1782	1922	1792	1766	1813.69	2084	1621	1723	1827	0.827	-0.275	1.40445e-06	0.000103069	0.0015	0.0018	0.0017	0.0017	TRUE	0.033
EPPK1	578	545	527	322	671	603	255	252	223	352	466	464	461	511	452	536	523	549	373	353	323	330	328	300	420.06	475	536	350	319	0.738	-0.438	1.51924e-06	0.000108799	0	0.004	0.003	0.003	TRUE	0.0253
FLNA	27638	26082	26686	14893	31766	25714	13519	13829	13888	22771	28788	29483	22055	24451	22871	24794	24758	23414	19801	19390	20141	21365	20292	19050	21865.1	23126	24322	19777	20236	0.855	-0.226	1.56844e-06	0.000108799	0.0018	0.0012	0.0015	0.0015	TRUE	0.0161
PPARGC1B	562	578	589	139	399	289	242	255	246	480	596	676	448	542	505	231	311	263	354	358	357	450	420	437	389.72	498	268	356	436	0.716	-0.482	1.58475e-06	0.000108799	0.0047	0.0043	0.0044	0.0044	TRUE	0.1119
ADAMTS1	2894	2616	2845	1253	2771	2450	1442	1452	1352	2330	3006	3191	2309	2452	2438	2086	2160	2231	2112	2036	1961	2186	2119	2062	2179.34	2400	2159	2036	2122	0.849	-0.237	1.66692e-06	0.000113524	0.0006	0.0017	0.0012	0.0012	TRUE	0.0067
ZNF621	829	808	878	364	742	644	373	414	386	617	844	937	662	757	752	606	578	586	546	580	560	579	595	605	617.33	724	590	562	593	0.778	-0.363	1.85965e-06	0.000124655	0	0.0031	0.0023	0.0023	TRUE	0.0347
SRRM2	10911	10577	11383	4679	10395	7874	4165	5458	4653	9462	12236	11780	8707	9916	9756	7790	8102	7170	6100	7653	6748	8878	8625	7611	8087.86	9460	7687	6834	8371	0.722	-0.469	1.88463e-06	0.000125342	0.0068	0.0013	0.0037	0.0068	TRUE	0.0671
PROSER1	1656	1433	1554	547	1136	869	736	828	686	1400	1768	1978	1321	1343	1332	911	885	791	1078	1161	995	1314	1246	1278	1137.97	1332	862	1078	1279	0.809	-0.305	1.95118e-06	0.000128763	0.0016	0.0022	0.002	0.002	TRUE	0.0321
LINC00641	446	429	423	197	438	319	162	205	182	317	427	516	356	402	363	328	341	290	237	287	264	297	301	333	316.74	374	320	263	310	0.705	-0.504	2.27097e-06	0.000144274	0.0029	0.005	0.0043	0.0043	TRUE	0.0417
RBM26	1739	1419	1575	636	1493	1145	728	850	737	1416	1807	2024	1388	1330	1350	1059	1164	1043	1066	1192	1069	1329	1274	1308	1214.15	1356	1089	1109	1304	0.818	-0.29	2.34641e-06	0.000147963	0.0009	0.0022	0.0018	0.0018	TRUE	0.0256
VPS13A	1717	1624	1716	707	1826	1415	690	908	763	1422	2024	2112	1370	1522	1471	1177	1423	1288	1011	1273	1107	1334	1427	1365	1313.97	1454	1296	1130	1375	0.778	-0.363	2.37415e-06	0.000148611	0.0056	0.0021	0.0033	0.0033	TRUE	0.0733
SH3PXD2A	2058	1836	1954	963	2118	1702	969	975	1010	1671	2213	2336	1642	1721	1675	1603	1651	1550	1419	1367	1465	1568	1560	1509	1560.83	1679	1601	1417	1546	0.844	-0.245	2.89442e-06	0.000176437	0	0.0019	0.0012	0.0012	TRUE	0.0058
SPTAN1	3589	3525	3437	1693	4148	3092	1568	1906	1571	3089	3811	4073	2864	3305	2946	2818	3233	2815	2297	2673	2278	2898	2686	2632	2787.06	3038	2955	2416	2739	0.796	-0.33	3.14145e-06	0.000189668	0.0054	0.0016	0.0032	0.0032	TRUE	0.0524
ARID1A	2332	2433	2270	958	2312	1598	1046	1162	1093	1952	2536	2620	1861	2281	1945	1595	1802	1455	1532	1629	1585	1832	1788	1693	1749.79	2029	1617	1582	1771	0.78	-0.358	3.33598e-06	0.000197217	0.0057	0.0019	0.0036	0.0036	TRUE	0.0709
PNN	3735	2980	3573	1579	3171	2677	1585	1756	1812	3173	3910	4550	2980	2794	3062	2629	2471	2438	2321	2462	2628	2977	2756	2940	2704.88	2945	2513	2470	2891	0.839	-0.254	3.31806e-06	0.000197217	0.0018	0.0016	0.0017	0.0017	TRUE	0.0186
CILP2	1137	1031	1118	568	1046	872	522	489	530	919	1126	1173	907	967	958	946	815	794	765	686	769	862	794	758	834.96	944	852	740	805	0.783	-0.352	3.92933e-06	0.000227554	0.0029	0.0026	0.0028	0.0028	TRUE	0.047
FAM208B	2573	2413	2404	669	1649	1288	1199	1319	1126	2150	2917	3306	2053	2262	2060	1114	1285	1173	1756	1849	1633	2017	2056	2136	1782.95	2125	1191	1746	2070	0.822	-0.283	4.02288e-06	0.000230463	0.0024	0.0018	0.0021	0.0021	TRUE	0.0302
CLTC	6409	6011	6121	2666	6532	5162	2767	3466	2931	5553	7199	7915	5114	5635	5246	4438	5091	4700	4053	4860	4251	5210	5074	5114	4898.9	5332	4743	4388	5133	0.823	-0.281	4.51529e-06	0.000254561	0.0039	0.0014	0.0025	0.0025	TRUE	0.054
OGT	2703	2534	2840	1522	3324	2846	1216	1512	1267	2281	2915	3340	2157	2376	2434	2534	2591	2591	1781	2120	1837	2140	2055	2158	2231.16	2322	2572	1913	2118	0.824	-0.279	4.85543e-06	0.000270159	0.0028	0.0017	0.0021	0.0021	TRUE	0.0543
PLEKHG2	691	607	681	253	609	509	279	318	316	568	694	782	551	569	584	421	475	463	409	446	458	533	489	505	491.97	568	453	438	509	0.771	-0.376	5.21219e-06	0.000288126	0	0.0036	0.0025	0.0025	TRUE	0.0187
NUP188	3464	2935	3195	1313	2882	2523	1561	1753	1662	3015	3896	4108	2764	2752	2738	2186	2246	2297	2286	2458	2410	2829	2746	2654	2530.6	2751	2243	2385	2743	0.867	-0.206	5.98267e-06	0.000316338	0.0003	0.0016	0.001	0.001	TRUE	0.0078
BAZ1B	5522	4914	5231	1984	4546	3751	2571	2965	2569	4558	6027	6870	4406	4607	4483	3303	3543	3415	3766	4157	3726	4277	4248	4439	4030.86	4499	3420	3883	4321	0.863	-0.212	6.17885e-06	0.000317744	0.0011	0.0015	0.0013	0.0013	TRUE	0.0233
GNL3L	1432	1287	1253	413	981	757	636	658	590	1027	1207	1553	1143	1207	1074	688	765	689	932	923	856	964	851	1003	924.34	1141	714	904	939	0.792	-0.337	6.19258e-06	0.000317744	0.0034	0.0025	0.0028	0.0028	TRUE	0.042
NCOA6	1527	1425	1524	579	1248	916	671	801	675	1304	1726	1756	1219	1336	1306	964	973	834	983	1123	979	1224	1217	1135	1107.56	1287	924	1028	1192	0.8	-0.322	6.15632e-06	0.000317744	0.003	0.0022	0.0026	0.0026	TRUE	0.0457
TLN1	3486	3482	3407	1824	4044	3045	1715	1800	1612	2933	3867	3976	2782	3264	2920	3037	3152	2773	2512	2524	2338	2752	2726	2569	2778.94	2989	2987	2458	2682	0.823	-0.281	6.21279e-06	0.000317744	0.003	0.0016	0.0024	0.0024	TRUE	0.0393
NBEAL2	780	689	856	395	802	701	335	378	364	579	778	764	622	646	734	658	625	638	491	530	528	543	548	494	588.06	667	640	516	528	0.774	-0.37	6.82754e-06	0.000341899	0.0022	0.0032	0.0028	0.0028	TRUE	0.0452
RBM33	1425	1280	1481	513	1012	878	646	696	697	1168	1579	1538	1137	1200	1269	854	789	799	946	976	1011	1096	1113	994	1015.34	1202	814	978	1068	0.814	-0.298	7.58961e-06	0.000377838	0.0017	0.0023	0.0021	0.0021	TRUE	0.0231
ATHL1	354	321	429	360	619	665	126	133	179	226	275	329	282	301	368	599	482	606	185	186	260	212	194	213	323.95	317	562	210	206	0.663	-0.593	8.64769e-06	0.000425536	0.0144	0.0049	0.008	0.008	TRUE	0.2199
WNK2	708	616	708	262	529	423	315	289	322	599	676	755	565	577	607	436	412	385	461	405	467	562	476	488	486.9	583	411	444	509	0.762	-0.392	9.33115e-06	0.00045392	0.0026	0.0036	0.0033	0.0033	TRUE	0.0459
SRRM1	2220	1936	2119	956	2123	1524	1015	1100	998	1819	2273	2530	1772	1815	1816	1592	1655	1388	1487	1542	1447	1707	1602	1635	1621.36	1801	1545	1492	1648	0.829	-0.271	9.66782e-06	0.000467626	0.0021	0.0019	0.002	0.002	TRUE	0.0513
MAP4	6518	5803	5959	3361	7408	6014	3145	3385	3145	5245	6829	7291	5201	5440	5107	5595	5774	5476	4606	4746	4561	4921	4814	4711	5079.41	5249	5615	4638	4815	0.884	-0.178	9.85197e-06	0.000473841	0.0005	0.0014	0.0009	0.0009	TRUE	0.0061
NCOR2	4044	3604	3719	1866	3736	2828	1908	1836	1845	3113	3833	3887	3227	3379	3187	3106	2912	2575	2795	2574	2676	2921	2702	2511	2880.42	3264	2864	2682	2711	0.821	-0.284	1.10343e-05	0.000524777	0.0038	0.0016	0.0026	0.0026	TRUE	0.0477
TNRC6A	1731	1498	1682	590	1176	980	813	879	782	1411	1866	1982	1381	1404	1442	982	917	892	1191	1232	1134	1324	1315	1281	1207.95	1409	930	1186	1307	0.842	-0.248	1.11879e-05	0.000529126	0	0.0022	0.0014	0.0014	TRUE	0.0111
URB1	1529	1476	1526	552	1350	1071	729	788	713	1330	1678	1834	1220	1384	1308	919	1052	975	1068	1105	1034	1248	1183	1185	1140.03	1304	982	1069	1205	0.821	-0.285	1.13141e-05	0.000532138	0.0018	0.0022	0.002	0.002	TRUE	0.024
COL4A2	4663	4317	4490	3215	6638	5559	2348	2104	2321	3506	4392	4535	3721	4047	3848	5352	5174	5062	3439	2950	3366	3290	3096	2930	3856.21	3872	5196	3252	3105	0.84	-0.252	1.14583e-05	0.000535961	0.0027	0.0015	0.002	0.002	TRUE	0.0401
CHD2	1545	1476	1528	640	1443	1126	723	810	727	1353	1804	1904	1233	1384	1310	1065	1125	1025	1059	1136	1054	1269	1272	1230	1180.15	1309	1072	1083	1257	0.828	-0.272	1.18556e-05	0.000548516	0.0012	0.0022	0.0018	0.0018	TRUE	0.0157
POM121C	1405	1255	1333	542	1163	857	639	671	640	1161	1481	1519	1121	1177	1142	902	906	780	936	941	928	1089	1044	981	995.74	1147	863	935	1038	0.816	-0.294	1.20401e-05	0.000554038	0.0017	0.0024	0.0021	0.0021	TRUE	0.0448
BTAF1	1419	1242	1509	650	1432	1237	515	753	673	1152	1539	1613	1132	1164	1293	1082	1116	1126	754	1056	976	1081	1085	1042	1075.71	1196	1108	929	1069	0.777	-0.365	1.32364e-05	0.000599371	0.0072	0.0023	0.0039	0.0039	TRUE	0.1583
PLAGL2	1661	1468	1605	561	1283	1024	805	826	763	1401	1838	2008	1325	1376	1376	934	1000	932	1179	1158	1107	1315	1296	1297	1191.23	1359	955	1148	1303	0.845	-0.243	1.39293e-05	0.000627407	0	0.0022	0.0013	0.0013	TRUE	0.0113
SF3B3	5647	5026	5043	2406	5687	4484	2462	2898	2689	4731	5970	6687	4506	4712	4322	4005	4432	4083	3606	4063	3900	4439	4208	4321	4216.46	4513	4173	3856	4323	0.855	-0.227	1.51958e-05	0.00067376	0.0019	0.0014	0.0017	0.0017	TRUE	0.0195
MYH10	5641	5239	5301	2408	5463	4258	2537	3038	2613	4905	6215	6490	4501	4911	4543	4009	4258	3877	3716	4260	3789	4602	4381	4193	4253.43	4652	4048	3922	4392	0.843	-0.246	1.54683e-05	0.000678922	0.0028	0.0014	0.0021	0.0021	TRUE	0.0346
NUP98	3793	3204	3496	1424	3294	2505	1676	1951	1742	3262	4142	4474	3027	3004	2996	2371	2567	2281	2455	2736	2526	3061	2920	2891	2736.1	3009	2406	2572	2957	0.855	-0.226	1.63811e-05	0.000715141	0.0014	0.0016	0.0016	0.0016	TRUE	0.0228
CCNL2	1570	1264	1779	775	1475	1427	569	549	723	1188	1426	1589	1253	1185	1525	1290	1150	1299	833	770	1049	1115	1005	1027	1124.99	1321	1246	884	1049	0.669	-0.58	1.74085e-05	0.000752276	0.012	0.0022	0.0057	0.012	TRUE	0.1562
SPTBN1	5522	5357	5072	2454	5931	4418	2478	2875	2572	4647	6204	6220	4406	5022	4347	4085	4623	4023	3629	4031	3730	4360	4373	4019	4220.74	4592	4244	3797	4251	0.827	-0.274	1.91105e-05	0.000821654	0.0041	0.0014	0.0027	0.0027	TRUE	0.0407
ZNF445	803	708	734	270	729	564	343	376	329	558	752	761	641	664	629	449	568	514	502	527	477	524	530	492	543.07	645	510	502	515	0.78	-0.359	1.92369e-05	0.000822935	0.0022	0.0034	0.003	0.003	TRUE	0.0574
RANBP2	3651	3448	3497	1289	3208	2391	1556	2000	1607	3087	4169	4347	2913	3232	2997	2146	2500	2177	2279	2804	2331	2896	2939	2809	2668.65	3047	2274	2471	2881	0.811	-0.302	1.96602e-05	0.000828553	0.0056	0.0016	0.0032	0.0032	TRUE	0.0842
GBF1	1671	1572	1684	676	1548	1182	793	854	778	1455	1995	1895	1333	1474	1443	1125	1207	1076	1161	1197	1128	1365	1406	1224	1261.8	1417	1136	1162	1332	0.821	-0.285	2.23924e-05	0.000925371	0.0026	0.0021	0.0023	0.0023	TRUE	0.0314
ZKSCAN1	1596	1539	1462	793	1939	1442	674	843	694	1238	1609	1781	1274	1443	1253	1320	1511	1313	987	1182	1006	1162	1134	1151	1227.99	1323	1381	1058	1149	0.801	-0.32	2.26312e-05	0.000930721	0.0046	0.0021	0.0031	0.0031	TRUE	0.0621
CCDC14	1102	951	1076	666	1441	1235	463	578	491	834	1203	1251	879	892	922	1109	1123	1125	678	810	712	783	848	808	890.74	898	1119	733	813	0.818	-0.29	2.27702e-05	0.000931937	0.0006	0.0025	0.0019	0.0019	TRUE	0.0497
TEAD1	2124	1834	1911	832	2019	1627	886	1120	882	1580	2187	2314	1695	1719	1638	1385	1574	1481	1298	1570	1279	1482	1542	1495	1513.21	1684	1480	1382	1506	0.821	-0.284	2.61869e-05	0.00106665	0.0038	0.002	0.0025	0.0025	TRUE	0.0851
GANAB	10548	9131	9847	5962	12932	10974	5254	5450	5391	8853	11332	12467	8417	8560	8439	9925	10079	9992	7695	7642	7818	8307	7988	8055	8576.49	8472	9999	7718	8117	0.911	-0.134	2.66044e-05	0.00107849	0.0001	0.0013	0.0006	0.0006	TRUE	0.0025
WNK1	5809	5691	5427	2351	5591	4113	2645	3132	2594	4780	6421	6535	4636	5335	4651	3914	4358	3745	3874	4392	3762	4485	4526	4222	4324.93	4874	4006	4009	4411	0.823	-0.281	2.78477e-05	0.00111824	0.005	0.0014	0.003	0.003	TRUE	0.0424
ASXL2	1214	1104	1157	385	892	624	519	633	520	972	1297	1432	969	1035	992	641	695	568	760	888	754	912	914	925	837.75	999	635	801	917	0.803	-0.317	3.02778e-05	0.00119331	0.0032	0.0026	0.0028	0.0028	TRUE	0.0569
POU2F1	1206	1184	1156	526	1308	880	535	634	474	997	1329	1462	962	1110	991	876	1019	801	784	889	687	935	937	945	911.36	1021	899	787	939	0.771	-0.375	3.02437e-05	0.00119331	0.0077	0.0025	0.0045	0.0045	TRUE	0.0902
DDX21	14391	11935	13081	4289	9484	8163	6797	7504	6648	11911	15471	18205	11484	11189	11211	7140	7392	7433	9955	10522	9641	11176	10905	11763	9984.16	11295	7322	10039	11281	0.889	-0.17	3.15948e-05	0.00123379	0.0009	0.0013	0.0011	0.0011	TRUE	0.0108
GPATCH8	1808	1533	1627	604	1329	1075	835	894	787	1512	1851	2052	1443	1437	1394	1006	1036	979	1223	1254	1141	1419	1305	1326	1246.8	1425	1007	1206	1350	0.847	-0.24	3.18751e-05	0.00123905	0.0005	0.0021	0.0015	0.0015	TRUE	0.0131
CPNE7	497	406	599	351	701	700	196	198	242	330	434	403	397	381	513	584	546	637	287	278	351	310	306	260	404.19	430	589	305	292	0.709	-0.496	3.29287e-05	0.00127419	0.0121	0.0041	0.0069	0.0069	TRUE	0.1666
BAZ2A	3577	3448	3509	1388	3118	2398	1757	1864	1807	3021	3958	4198	2854	3232	3007	2311	2430	2183	2573	2614	2621	2835	2790	2712	2680.24	3031	2308	2603	2779	0.859	-0.219	3.4088e-05	0.00131308	0.0016	0.0016	0.0016	0.0016	TRUE	0.0203
SETD1A	3494	2860	3250	1180	2378	1991	1651	1574	1649	3053	3651	3855	2788	2681	2785	1964	1853	1813	2418	2207	2391	2865	2573	2491	2402.57	2751	1877	2339	2643	0.85	-0.235	3.43266e-05	0.00131632	0.0019	0.0017	0.0019	0.0019	TRUE	0.0318
LARP1	10407	9429	9986	4285	9851	8032	5188	5630	5058	8874	11376	12468	8305	8840	8558	7134	7678	7313	7599	7894	7335	8326	8019	8056	7921.34	8568	7375	7609	8134	0.888	-0.171	3.67333e-05	0.00139603	0.0009	0.0013	0.0011	0.0011	TRUE	0.008
WDR26	4451	3839	4116	1655	3763	3015	2135	2304	2167	3662	4872	5299	3552	3599	3528	2755	2933	2745	3127	3231	3143	3436	3434	3424	3242.16	3560	2811	3167	3431	0.89	-0.168	3.97625e-05	0.00149778	0	0.0015	0.0009	0.0009	TRUE	0.0096
GOLGA3	1559	1474	1544	574	1281	1064	760	803	762	1302	1710	1819	1244	1382	1323	956	998	969	1113	1126	1105	1222	1205	1175	1151.53	1316	974	1115	1201	0.848	-0.239	4.02808e-05	0.00151062	0	0.0022	0.0015	0.0015	TRUE	0.0142
CREBZF	1897	1561	1924	936	1970	1767	883	884	948	1562	1958	2146	1514	1463	1649	1558	1535	1609	1293	1240	1375	1466	1380	1387	1455.72	1542	1567	1303	1411	0.844	-0.244	4.1653e-05	0.00155523	0.0013	0.002	0.0017	0.0017	TRUE	0.0221
SETD1B	1270	1253	1279	461	1005	676	585	592	612	1111	1392	1370	1013	1175	1096	767	783	616	857	830	888	1042	981	885	911.15	1095	722	858	969	0.784	-0.351	4.2667e-05	0.00158613	0.0066	0.0025	0.0041	0.0041	TRUE	0.1051
YLPM1	1930	1879	1811	1049	2349	1668	859	979	888	1674	2163	2120	1540	1762	1552	1746	1831	1519	1258	1373	1288	1571	1525	1370	1527.78	1618	1699	1306	1489	0.808	-0.308	4.3022e-05	0.00158744	0.0051	0.002	0.0033	0.0033	TRUE	0.0545
ATF7	988	983	1007	552	1263	944	475	512	457	757	1047	1141	788	922	863	919	984	860	696	718	663	710	738	737	799.81	858	921	692	728	0.808	-0.307	4.39001e-05	0.0015971	0.0023	0.0027	0.0025	0.0025	TRUE	0.0304
PRPF39	806	679	749	337	709	637	361	388	327	589	821	932	643	637	642	561	553	580	529	544	474	553	579	602	574.65	641	565	516	578	0.805	-0.313	4.36583e-05	0.0015971	0	0.0033	0.0021	0.0021	TRUE	0.0282
ATP11A	2756	2717	2753	1096	2557	1927	1369	1433	1363	2322	2994	3140	2199	2547	2359	1825	1993	1755	2005	2009	1977	2179	2110	2029	2082.24	2368	1858	1997	2106	0.844	-0.245	4.44652e-05	0.00160395	0.0025	0.0017	0.0021	0.0021	TRUE	0.027
FLNB	4484	4687	4198	2634	6408	4834	2042	2369	2140	3743	4848	4870	3578	4394	3598	4385	4994	4402	2991	3322	3103	3512	3417	3147	3736.9	3857	4594	3139	3359	0.814	-0.297	4.75501e-05	0.00167964	0.0062	0.0015	0.0035	0.0035	TRUE	0.09
HIPK2	1948	1927	1749	702	1851	1301	921	952	815	1504	2012	2111	1554	1807	1499	1169	1443	1185	1349	1335	1182	1411	1418	1364	1392.91	1620	1266	1289	1398	0.796	-0.329	4.74138e-05	0.00167964	0.0066	0.002	0.0039	0.0039	TRUE	0.0946
NUFIP2	3908	3407	3773	1503	3383	2754	1856	2115	1854	3122	4246	4709	3119	3194	3234	2502	2637	2508	2718	2966	2689	2929	2993	3043	2877.5	3182	2549	2791	2988	0.877	-0.189	4.75248e-05	0.00167964	0.0006	0.0016	0.0012	0.0012	TRUE	0.0183
NUMA1	4133	3763	3995	2005	4321	3351	1976	2195	2012	3460	4428	4659	3298	3528	3424	3338	3368	3051	2894	3078	2918	3246	3121	3010	3189.51	3417	3252	2963	3126	0.868	-0.205	4.83086e-05	0.00168546	0.0012	0.0015	0.0015	0.0015	TRUE	0.0185
PKD1	1690	1545	1771	1066	2044	1879	865	765	847	1275	1647	1720	1349	1448	1518	1775	1593	1711	1267	1073	1228	1196	1161	1111	1369.16	1438	1693	1189	1156	0.827	-0.274	4.8293e-05	0.00168546	0.0027	0.002	0.0024	0.0024	TRUE	0.0442
KIF1B	2652	2517	2462	998	2565	1866	1206	1368	1227	2227	2922	3155	2116	2360	2110	1661	1999	1699	1766	1918	1779	2090	2060	2039	1966.44	2195	1786	1821	2063	0.83	-0.269	4.93637e-05	0.00171524	0.0035	0.0018	0.0026	0.0026	TRUE	0.0684
ZNF37BP	1166	1048	1115	469	1078	889	521	597	547	862	1189	1291	930	982	956	781	840	809	763	837	793	809	838	834	847.79	956	810	798	827	0.835	-0.26	5.17849e-05	0.00178584	0	0.0026	0.0016	0.0016	TRUE	0.011
DCP1A	1764	1574	1592	687	1506	1261	819	862	855	1451	1912	2092	1408	1476	1364	1144	1174	1148	1200	1209	1240	1361	1348	1352	1285.19	1416	1155	1216	1354	0.859	-0.219	5.28186e-05	0.00181309	0	0.0021	0.0012	0.0012	TRUE	0.0079
NOL6	790	659	774	222	485	406	365	341	356	714	833	933	630	618	663	370	378	370	535	478	516	670	587	603	534.81	637	373	510	620	0.799	-0.323	5.71436e-05	0.00194585	0	0.0034	0.0026	0.0026	TRUE	0.0273
PER1	602	547	539	250	466	369	272	271	231	507	620	647	480	513	462	416	363	336	398	380	335	476	437	418	417.89	485	372	371	444	0.766	-0.385	5.92016e-05	0.0020079	0.0031	0.004	0.0038	0.0038	TRUE	0.0488
KIAA2018	399	409	418	135	324	268	177	190	182	315	464	495	318	383	358	225	253	244	259	266	264	296	327	320	292.78	353	241	263	314	0.746	-0.422	5.99418e-05	0.00201694	0	0.0053	0.004	0.004	TRUE	0.0445
SMG7	2381	2058	2194	908	1972	1553	1092	1255	1060	1957	2629	2747	1900	1929	1880	1512	1537	1414	1599	1760	1537	1836	1853	1775	1711.07	1903	1488	1632	1821	0.858	-0.221	6.1281e-05	0.00205388	0.001	0.0019	0.0015	0.0015	TRUE	0.0283
SON	6822	6484	6787	2166	5506	4072	3001	3853	3056	5978	7743	8463	5444	6079	5817	3606	4291	3708	4395	5402	4432	5609	5458	5468	4975.75	5780	3868	4743	5512	0.821	-0.285	6.22628e-05	0.00207648	0.0064	0.0014	0.0034	0.0034	TRUE	0.09
SNRNP200	10034	9167	9284	4867	11050	8782	4846	5387	4839	8579	11085	11807	8007	8594	7957	8102	8612	7996	7098	7553	7018	8049	7813	7629	7869.11	8186	8237	7223	7830	0.883	-0.18	6.30136e-05	0.0020873	0.0013	0.0013	0.0013	0.0013	TRUE	0.0115
CHD3	2541	2382	2464	995	2262	1805	1275	1243	1301	2103	2728	2956	2028	2233	2112	1656	1763	1644	1867	1743	1887	1973	1923	1910	1894.88	2124	1688	1832	1935	0.863	-0.213	6.38262e-05	0.00210602	0.001	0.0018	0.0014	0.0014	TRUE	0.012
UBN2	619	641	699	222	602	451	255	346	283	582	771	796	494	601	599	370	469	411	373	485	410	546	543	514	484.69	565	417	423	534	0.751	-0.414	6.4431e-05	0.00211776	0.0082	0.0036	0.0053	0.0053	TRUE	0.0941
HTT	2950	3052	2841	1359	3225	2410	1366	1603	1382	2704	3483	3543	2354	2861	2435	2262	2514	2194	2001	2248	2004	2537	2455	2289	2346.2	2550	2323	2084	2427	0.818	-0.29	6.48442e-05	0.00212315	0.0054	0.0017	0.0033	0.0033	TRUE	0.0687
ATN1	2528	2036	2511	1039	2033	1514	1134	1167	1153	2133	2520	2655	2017	1909	2152	1730	1585	1379	1661	1636	1672	2001	1776	1715	1769.44	2026	1565	1656	1831	0.817	-0.291	6.87328e-05	0.00221637	0.005	0.0018	0.0032	0.0032	TRUE	0.0652
SLC4A7	1029	867	1019	320	748	616	476	512	431	777	1041	1260	821	813	873	533	583	561	697	718	625	729	734	814	708.41	836	559	680	759	0.814	-0.297	6.8425e-05	0.00221637	0.0017	0.0029	0.0024	0.0024	TRUE	0.0291
RRP12	1465	1309	1425	458	869	689	633	735	726	1229	1628	1739	1169	1227	1221	762	677	627	927	1031	1053	1153	1148	1124	1009.96	1206	689	1004	1142	0.833	-0.264	7.20354e-05	0.0023141	0.0016	0.0024	0.0021	0.0021	TRUE	0.0407
MKL2	689	633	581	288	665	512	273	345	262	546	790	791	550	593	498	479	518	466	400	484	380	512	557	511	495.74	547	488	421	527	0.771	-0.375	7.27598e-05	0.00232859	0.0045	0.0036	0.0039	0.0039	TRUE	0.0965
CREB5	982	917	905	565	1255	983	432	514	404	745	1135	1141	784	860	776	941	978	895	633	721	586	699	800	737	784.03	807	938	647	745	0.803	-0.317	7.32774e-05	0.00233637	0.0033	0.0027	0.003	0.003	TRUE	0.0593
ZMIZ1	1501	1435	1455	626	1501	1011	717	746	677	1193	1572	1643	1198	1345	1247	1042	1170	921	1050	1046	982	1119	1108	1062	1107.47	1263	1044	1026	1096	0.813	-0.299	7.47467e-05	0.00237432	0.0043	0.0022	0.0031	0.0031	TRUE	0.0755
DDX12P	314	282	389	182	332	339	135	124	154	237	301	353	251	264	333	303	259	309	198	174	223	222	212	228	248.02	283	290	198	221	0.701	-0.513	7.57891e-05	0.0023896	0.0088	0.006	0.0069	0.0069	TRUE	0.1406
STARD9	438	394	412	176	462	357	178	195	186	351	474	446	350	369	353	293	360	325	261	273	270	329	334	288	317.13	357	326	268	317	0.75	-0.414	7.7125e-05	0.002405	0	0.005	0.004	0.004	TRUE	0.0487
HECTD1	2921	2676	2769	1153	2765	2047	1249	1578	1381	2442	3191	3544	2331	2509	2373	1919	2155	1864	1829	2213	2003	2291	2249	2290	2168.85	2404	1979	2015	2277	0.839	-0.254	7.87187e-05	0.00243881	0.0035	0.0017	0.0024	0.0024	TRUE	0.0446
PHC3	570	525	525	233	593	458	248	266	240	452	680	694	455	492	450	388	462	417	363	373	348	424	479	448	425.01	466	422	361	450	0.777	-0.364	7.99043e-05	0.00245569	0.0017	0.004	0.0032	0.0032	TRUE	0.0412
RBM25	2952	2461	2768	1039	2359	1909	1397	1503	1335	2511	3056	3686	2356	2307	2372	1730	1839	1738	2046	2107	1936	2356	2154	2382	2110.24	2345	1769	2030	2297	0.866	-0.208	8.04405e-05	0.00246327	0.0012	0.0017	0.0015	0.0015	TRUE	0.0184
MICAL3	1420	1372	1496	551	1303	985	699	746	690	1211	1509	1616	1133	1286	1282	917	1016	897	1024	1046	1001	1136	1064	1044	1070.48	1234	943	1024	1081	0.83	-0.268	8.67279e-05	0.00261814	0.0024	0.0023	0.0023	0.0023	TRUE	0.0313
ZNF37A	1443	1200	1250	523	1038	832	608	713	602	1076	1554	1765	1151	1125	1071	871	809	758	891	1000	873	1010	1095	1140	982.81	1116	813	921	1082	0.826	-0.276	9.12427e-05	0.0027447	0.0023	0.0024	0.0024	0.0024	TRUE	0.0332
DNMT1	6512	5976	6285	3011	6607	5335	3213	3478	3321	5624	7070	7641	5197	5602	5386	5013	5149	4858	4706	4877	4816	5277	4983	4937	5066.78	5395	5007	4800	5066	0.89	-0.168	9.34353e-05	0.00277312	0.0007	0.0014	0.0011	0.0011	TRUE	0.0079
NIN	2397	2254	2154	895	2258	1797	1074	1261	1074	1993	2774	2959	1913	2113	1846	1490	1760	1636	1573	1768	1558	1870	1955	1912	1782.82	1957	1629	1633	1912	0.835	-0.26	9.34907e-05	0.00277312	0.0035	0.0018	0.0025	0.0025	TRUE	0.0317
POLR1A	1692	1658	1594	485	1328	966	752	875	777	1434	1853	1941	1350	1554	1366	807	1035	880	1101	1227	1127	1345	1306	1254	1196.13	1423	907	1152	1302	0.81	-0.305	9.33111e-05	0.00277312	0.0055	0.0022	0.0034	0.0034	TRUE	0.0934
ZFHX4	860	874	795	330	787	509	357	454	327	683	1032	1048	686	819	681	549	613	463	523	637	474	641	727	677	624.36	729	542	545	682	0.748	-0.419	9.47168e-05	0.00279736	0.0121	0.0031	0.0064	0.0064	TRUE	0.1266
RPTOR	1261	1122	1194	594	1189	968	580	600	614	1040	1300	1360	1006	1052	1023	989	927	881	850	841	890	976	916	879	935.87	1027	932	860	924	0.838	-0.255	9.6849e-05	0.00284302	0.0008	0.0024	0.0018	0.0018	TRUE	0.0137
INTS1	4787	4344	4571	2273	4703	4039	2433	2226	2378	3999	5039	5007	3820	4072	3917	3784	3666	3678	3564	3121	3449	3752	3552	3235	3634.13	3936	3709	3378	3513	0.858	-0.221	9.75184e-05	0.00285283	0.0025	0.0015	0.002	0.002	TRUE	0.0295
EPG5	407	366	394	147	355	293	162	184	182	311	460	446	325	343	338	245	277	267	237	258	264	292	324	288	288.1	335	263	253	301	0.756	-0.404	0.000101253	0.00295194	0	0.0053	0.0037	0.0037	TRUE	0.0263
AMER1	545	500	458	180	375	295	228	239	231	405	550	589	435	469	393	300	292	269	334	335	335	380	388	381	359.08	432	287	335	383	0.775	-0.367	0.000102317	0.00297278	0	0.0045	0.0033	0.0033	TRUE	0.0369
PLCG1	2197	1912	2100	1200	2484	2155	1040	1135	1084	1663	2158	2465	1753	1792	1800	1998	1936	1962	1523	1591	1572	1560	1521	1593	1716.86	1782	1965	1562	1558	0.877	-0.189	0.000104279	0.00301012	0	0.0019	0.001	0.001	TRUE	0.0028
UBAP2L	6783	5709	6100	2904	6035	4929	3235	3514	3266	5458	7386	8099	5413	5352	5228	4835	4704	4488	4738	4927	4736	5121	5206	5233	4998.41	5331	4676	4800	5187	0.901	-0.151	0.000104309	0.00301012	0.0003	0.0014	0.0009	0.0009	TRUE	0.0075
EIF4G3	4050	3602	3686	1573	3574	2681	1924	2129	1778	3263	4161	4638	3232	3377	3159	2619	2786	2441	2818	2985	2579	3062	2933	2997	2915.51	3256	2615	2794	2997	0.858	-0.22	0.000105266	0.00302746	0.0023	0.0016	0.0019	0.0019	TRUE	0.0275
HSPG2	859	891	709	617	1353	1067	393	401	325	529	659	627	685	835	608	1027	1055	972	576	562	471	496	465	405	679.73	709	1018	536	455	0.757	-0.402	0.000106929	0.00306493	0.0109	0.0029	0.0058	0.0058	TRUE	0.1406
UBA1	12611	11568	12107	5580	12188	9619	6178	6769	6255	11341	14133	14854	10063	10845	10376	9289	9499	8758	9049	9491	9071	10641	9962	9597	9720.25	10428	9182	9204	10067	0.883	-0.18	0.000107366	0.00306715	0.0015	0.0013	0.0014	0.0014	TRUE	0.0151
LUZP1	1067	957	1081	362	886	783	474	535	526	936	1172	1311	851	897	926	603	691	713	694	750	763	878	826	847	786.65	891	669	736	850	0.826	-0.277	0.000108766	0.00309674	0.0013	0.0027	0.0022	0.0022	TRUE	0.0341
EYA3	1421	1276	1313	486	1109	935	649	708	691	1152	1552	1746	1134	1196	1125	809	864	851	951	993	1002	1081	1094	1128	1019.05	1152	841	982	1101	0.853	-0.229	0.000114083	0.00321727	0	0.0023	0.0014	0.0014	TRUE	0.0066
GON4L	956	871	941	398	937	668	429	457	470	785	1064	1167	763	817	806	663	730	608	628	641	682	737	750	754	714.86	795	667	650	747	0.818	-0.29	0.000114133	0.00321727	0.0017	0.0028	0.0024	0.0024	TRUE	0.0491
PRRC2B	6329	6077	6068	2877	6373	5042	3206	3313	3065	5292	6789	6805	5050	5697	5200	4790	4967	4591	4696	4645	4445	4965	4785	4397	4852.43	5316	4783	4595	4716	0.865	-0.21	0.000113862	0.00321727	0.0022	0.0014	0.0019	0.0019	TRUE	0.0239
ASXL1	2917	2439	2746	1000	2497	2188	1400	1382	1390	2245	2994	3225	2328	2287	2353	1665	1946	1992	2051	1938	2016	2106	2110	2084	2072.96	2323	1868	2002	2100	0.862	-0.215	0.000116593	0.003265	0.0018	0.0017	0.0017	0.0017	TRUE	0.047
CHD8	2579	2449	2470	894	2249	1732	1193	1398	1185	2312	2986	3100	2058	2296	2117	1488	1753	1577	1747	1960	1719	2169	2105	2003	1916.01	2157	1606	1809	2092	0.839	-0.253	0.000118413	0.00328654	0.0035	0.0018	0.0025	0.0025	TRUE	0.0397
CHD9	792	714	836	329	803	648	338	439	324	579	841	946	632	669	716	548	626	590	495	616	470	543	593	611	592.43	672	588	527	582	0.784	-0.351	0.000118149	0.00328654	0.0059	0.0032	0.004	0.004	TRUE	0.1258
CREBBP	2801	2793	2674	1000	2101	1524	1382	1465	1170	2370	3182	3097	2235	2618	2292	1665	1638	1388	2024	2054	1697	2224	2243	2001	2006.49	2382	1564	1925	2156	0.809	-0.306	0.000118521	0.00328654	0.0071	0.0018	0.004	0.004	TRUE	0.0646
THOC2	3319	2891	3006	1065	2536	2087	1481	1780	1401	2734	3375	3984	2649	2710	2576	1773	1977	1900	2169	2496	2032	2565	2379	2574	2316.66	2645	1883	2232	2506	0.844	-0.244	0.000119708	0.00330868	0.0036	0.0017	0.0024	0.0024	TRUE	0.0647
PELP1	3229	2730	3233	1471	2907	2430	1609	1555	1608	2764	3459	3970	2577	2559	2771	2449	2266	2213	2357	2180	2332	2593	2438	2565	2441.63	2636	2309	2290	2532	0.869	-0.203	0.000122369	0.0033604	0.0013	0.0017	0.0015	0.0015	TRUE	0.0151
TCERG1	3405	2800	3143	1192	2565	2045	1559	1803	1402	2719	3508	4006	2717	2625	2694	1984	1999	1862	2283	2528	2033	2551	2473	2588	2361.52	2679	1948	2281	2537	0.852	-0.231	0.000123116	0.00337006	0.0029	0.0017	0.0021	0.0021	TRUE	0.0547
COL4A1	2814	2565	2606	1709	3945	3154	1391	1372	1412	2092	2673	3001	2246	2405	2233	2845	3075	2872	2037	1924	2048	1963	1884	1939	2289.17	2295	2931	2003	1929	0.873	-0.196	0.000125259	0.00341773	0.0009	0.0017	0.0013	0.0013	TRUE	0.0119
ELK4	744	648	725	196	573	445	309	377	308	563	746	848	594	607	621	326	447	405	453	529	447	528	526	548	502.54	607	393	476	534	0.784	-0.351	0.000129705	0.0035165	0.0046	0.0036	0.0038	0.0038	TRUE	0.0965
KDM5C	5756	5086	5626	2255	4955	4148	2934	2980	2926	4906	6119	6637	4593	4768	4822	3754	3862	3777	4297	4178	4243	4603	4313	4288	4291.63	4728	3798	4239	4401	0.897	-0.157	0.000130865	0.00353669	0.0005	0.0014	0.001	0.001	TRUE	0.0095
CCNT2	1041	838	925	401	903	793	457	489	451	771	1009	1184	831	786	793	668	704	722	669	686	654	723	711	765	725.93	803	698	670	733	0.834	-0.263	0.000137077	0.00365809	0	0.0028	0.0018	0.0018	TRUE	0.0092
DIAPH1	3922	3624	3798	1487	3283	2679	1913	2074	2043	3491	4471	4914	3130	3397	3255	2476	2559	2439	2802	2908	2963	3276	3151	3175	2960.88	3261	2491	2891	3201	0.887	-0.173	0.000136403	0.00365809	0.0006	0.0016	0.0011	0.0011	TRUE	0.0081
VPRBP	1210	1059	1079	418	967	714	541	596	533	1088	1347	1503	966	993	925	696	754	650	792	836	773	1021	949	971	860.44	961	700	800	980	0.833	-0.263	0.000140359	0.00373399	0.0013	0.0026	0.0021	0.0021	TRUE	0.0326
SREK1	2060	1623	1864	657	1521	1317	903	996	958	1631	2104	2451	1644	1522	1597	1094	1185	1199	1323	1397	1389	1530	1483	1584	1412.23	1588	1159	1370	1532	0.862	-0.214	0.000144629	0.00381184	0.0007	0.002	0.0015	0.0015	TRUE	0.0118
UHMK1	2103	1937	2035	648	1642	1394	934	1129	1003	1689	2252	2592	1678	1816	1744	1079	1280	1269	1368	1583	1455	1585	1587	1675	1509.87	1746	1209	1469	1616	0.842	-0.249	0.00014446	0.00381184	0.0032	0.002	0.0023	0.0023	TRUE	0.0454
MED13L	2486	2364	2313	1052	2564	2006	1144	1361	1120	2096	2837	3024	1984	2216	1982	1751	1998	1827	1676	1908	1624	1967	2000	1954	1907.25	2061	1859	1736	1974	0.843	-0.246	0.000155136	0.00403876	0.0034	0.0018	0.0024	0.0024	TRUE	0.0455
LUC7L3	3106	2536	3428	1463	2903	2602	1343	1635	1490	2836	3334	4121	2479	2377	2938	2436	2263	2369	1967	2293	2161	2661	2350	2663	2412.95	2598	2356	2140	2558	0.824	-0.28	0.000156721	0.00404292	0.0057	0.0017	0.0034	0.0034	TRUE	0.0795
TCOF1	6483	5606	6225	2738	5885	5038	3269	3277	3305	5614	6858	7689	5173	5256	5335	4558	4587	4587	4788	4595	4793	5267	4834	4968	4895.12	5255	4577	4725	5023	0.899	-0.153	0.000155909	0.00404292	0.0005	0.0014	0.0009	0.0009	TRUE	0.0107
SEC24A	1129	1030	1023	390	892	723	523	577	497	928	1258	1336	901	966	877	649	695	658	766	809	721	871	887	863	805.21	915	667	765	874	0.838	-0.255	0.000158186	0.00406283	0	0.0027	0.0019	0.0019	TRUE	0.0152
EIF5B	4696	3814	4274	1594	3445	2744	2144	2360	2138	4023	4786	5990	3747	3576	3663	2654	2685	2499	3140	3309	3101	3775	3374	3870	3282.62	3662	2613	3183	3673	0.869	-0.202	0.000160543	0.00410422	0.0019	0.0015	0.0017	0.0017	TRUE	0.0314
QSER1	2308	2149	2105	839	2132	1600	1007	1258	954	1814	2400	2776	1842	2015	1804	1397	1662	1457	1475	1764	1384	1702	1692	1794	1665.45	1887	1505	1541	1729	0.817	-0.291	0.000162306	0.00413685	0.0065	0.0019	0.0036	0.0036	TRUE	0.0966
FBXL18	556	519	534	232	419	382	257	241	256	492	577	624	444	487	458	386	327	348	376	338	371	462	407	403	400.47	463	354	362	424	0.783	-0.354	0.000172014	0.00434527	0.002	0.0042	0.0035	0.0035	TRUE	0.0329
PTPRF	9805	8923	9163	4628	10118	8193	4986	4964	4945	7993	10416	10586	7824	8365	7853	7705	7886	7460	7303	6960	7171	7500	7342	6840	7517.41	8014	7684	7145	7227	0.892	-0.166	0.000175099	0.0044101	0.0011	0.0013	0.0012	0.0012	TRUE	0.0136
POP1	1012	884	998	305	700	584	481	494	464	882	1026	1212	808	829	855	508	546	532	705	693	673	828	723	783	706.72	831	529	690	778	0.831	-0.267	0.000178673	0.00448685	0	0.0029	0.0021	0.0021	TRUE	0.0225
HERC1	671	781	682	282	738	560	304	374	297	629	864	872	535	732	584	469	575	510	445	524	431	590	609	563	547.47	617	518	467	587	0.758	-0.4	0.00018195	0.00454234	0.0101	0.0034	0.006	0.006	TRUE	0.1545
KMT2B	1644	1443	1532	791	1563	1308	819	710	785	1308	1627	1674	1312	1353	1313	1317	1218	1191	1200	996	1138	1227	1147	1082	1207.74	1326	1242	1111	1152	0.838	-0.255	0.000182657	0.00454665	0.0028	0.0022	0.0024	0.0024	TRUE	0.0497
PRRC2C	6821	6677	6672	2354	5622	3899	2627	3579	2621	5577	7484	7715	5443	6260	5718	3919	4382	3550	3848	5018	3801	5233	5275	4985	4785.96	5807	3950	4222	5164	0.727	-0.46	0.000184734	0.00458496	0.0106	0.0014	0.0049	0.0106	TRUE	0.1653
PAXBP1	1310	956	1142	467	1060	930	520	627	540	990	1251	1406	1045	896	979	777	826	847	762	879	783	929	882	908	876.15	973	817	808	906	0.83	-0.27	0.000188561	0.00465282	0.0022	0.0025	0.0024	0.0024	TRUE	0.0352
BPTF	3397	3242	3178	1368	3273	2471	1467	1908	1538	2849	3877	4068	2711	3039	2724	2277	2551	2250	2149	2675	2230	2673	2733	2628	2553.4	2825	2359	2351	2678	0.833	-0.264	0.000189798	0.00466981	0.0055	0.0016	0.0031	0.0031	TRUE	0.0879
OTUD3	602	541	627	244	533	478	243	287	311	471	600	693	480	507	537	406	415	435	356	402	451	442	423	448	441.98	508	419	403	438	0.794	-0.334	0.000193941	0.00475798	0.0014	0.0039	0.0031	0.0031	TRUE	0.06
OTUD4	1772	1562	1853	552	1262	994	807	1002	790	1568	2098	2238	1414	1464	1588	919	984	905	1182	1405	1146	1471	1479	1446	1283.56	1489	936	1244	1465	0.836	-0.258	0.000194607	0.00476059	0.0034	0.0021	0.0026	0.0026	TRUE	0.0766
KMT2E	1205	1017	1051	363	936	721	493	609	504	918	1244	1446	962	953	901	604	730	656	722	854	731	861	877	934	815.45	939	663	769	891	0.82	-0.287	0.00019586	0.00477752	0.0034	0.0026	0.0029	0.0029	TRUE	0.0552
MARCH6	4454	4039	4473	2178	5105	4040	2258	2377	2249	3697	4749	5375	3554	3786	3833	3626	3979	3679	3307	3333	3262	3469	3347	3473	3554.03	3724	3761	3301	3430	0.886	-0.174	0.000198348	0.00479699	0.001	0.0015	0.0012	0.0012	TRUE	0.0163
ANKRD11	2947	2574	2681	1341	2798	2201	1389	1506	1408	2335	2971	3162	2352	2413	2298	2232	2181	2004	2034	2112	2042	2191	2094	2043	2166.32	2354	2139	2063	2109	0.876	-0.19	0.000201427	0.0048139	0.0009	0.0017	0.0014	0.0014	TRUE	0.0189
APC	1474	1335	1340	481	1185	911	621	797	639	1298	1802	1981	1176	1252	1148	801	924	830	910	1118	927	1218	1270	1280	1070.99	1192	852	985	1256	0.827	-0.274	0.000202224	0.0048139	0.0041	0.0023	0.0028	0.0028	TRUE	0.0831
ATXN1L	680	622	729	298	640	508	320	326	340	554	744	833	543	583	625	496	499	463	469	457	493	520	524	538	517.44	584	486	473	527	0.811	-0.302	0.000202441	0.0048139	0	0.0035	0.0025	0.0025	TRUE	0.0232
PLXNA1	3037	2784	2978	1553	3450	2852	1553	1519	1536	2558	3278	3324	2423	2610	2552	2585	2689	2597	2275	2130	2228	2400	2311	2148	2412.27	2528	2624	2211	2286	0.874	-0.194	0.000200295	0.0048139	0.0012	0.0017	0.0015	0.0015	TRUE	0.0174
WDR36	1671	1474	1537	507	1296	1109	694	840	796	1274	1823	2095	1333	1382	1317	844	1010	1010	1016	1178	1154	1195	1285	1354	1173.26	1344	955	1116	1278	0.831	-0.267	0.000200666	0.0048139	0.0039	0.0022	0.0028	0.0028	TRUE	0.0513
FOXK1	2469	2479	2393	1050	2457	1893	1216	1242	1249	1996	2393	2522	1970	2324	2051	1748	1915	1724	1781	1741	1811	1873	1687	1630	1854.56	2115	1796	1778	1730	0.841	-0.25	0.000209038	0.00492947	0.0034	0.0018	0.0027	0.0027	TRUE	0.0449
MAVS	1372	1209	1302	581	1413	1193	666	632	675	1071	1410	1596	1095	1133	1116	967	1101	1086	975	886	979	1005	994	1031	1030.78	1115	1051	947	1010	0.849	-0.236	0.000209032	0.00492947	0.0007	0.0023	0.0018	0.0018	TRUE	0.0239
NUP205	5731	5199	5269	2304	5437	4408	2550	3185	2645	4713	6284	6709	4573	4874	4516	3836	4238	4014	3735	4466	3836	4422	4429	4335	4272.73	4654	4029	4012	4395	0.862	-0.214	0.000231322	0.00538044	0.0032	0.0014	0.0022	0.0022	TRUE	0.0596
CEP250	703	666	656	351	769	649	303	341	340	544	682	693	561	624	562	584	599	591	444	478	493	510	481	448	531.34	582	591	472	480	0.811	-0.303	0.000237708	0.00548309	0	0.0034	0.0026	0.0026	TRUE	0.0226
TNFRSF10D	1820	1524	1717	723	1596	1385	882	901	868	1545	2109	2298	1452	1429	1472	1204	1244	1261	1292	1263	1259	1450	1487	1485	1358.02	1451	1236	1271	1474	0.876	-0.191	0.000238955	0.00548309	0	0.002	0.0011	0.0011	TRUE	0.0025
IQGAP3	2068	1881	2168	1157	2707	2300	969	1063	1112	1811	2427	2537	1650	1763	1858	1926	2110	2094	1419	1490	1613	1699	1711	1639	1747.79	1757	2043	1507	1683	0.858	-0.221	0.000242026	0.00549939	0.0018	0.0019	0.0019	0.0019	TRUE	0.0222
LAMA5	2157	2229	2211	1654	3441	2805	1143	1072	1038	1607	2048	1882	1721	2090	1895	2754	2682	2554	1674	1503	1505	1508	1444	1216	1878.77	1902	2663	1561	1389	0.821	-0.284	0.000240974	0.00549939	0.0059	0.0018	0.0036	0.0036	TRUE	0.0733
SPAG9	5616	4855	5363	2431	5485	4680	2760	3042	2754	4510	6196	6737	4482	4551	4596	4047	4275	4261	4042	4265	3994	4232	4367	4353	4288.86	4543	4194	4100	4317	0.903	-0.148	0.000243614	0.00551565	0.0003	0.0014	0.0009	0.0009	TRUE	0.0076
BRWD1	1779	1523	1629	632	1660	1288	788	907	805	1416	1945	2144	1420	1428	1396	1052	1294	1173	1154	1272	1167	1329	1371	1385	1286.7	1415	1173	1198	1362	0.847	-0.239	0.00024536	0.00554045	0.0024	0.0021	0.0022	0.0022	TRUE	0.0492
MLXIP	2548	2246	2478	925	1972	1563	1322	1240	1210	2211	2714	2942	2033	2106	2124	1540	1537	1423	1936	1739	1755	2075	1913	1901	1840.07	2088	1500	1810	1963	0.867	-0.206	0.000247683	0.00557812	0.0013	0.0018	0.0017	0.0017	TRUE	0.0223
CABIN1	1680	1472	1571	742	1599	1262	808	813	826	1385	1773	1883	1341	1380	1346	1235	1246	1149	1183	1140	1198	1300	1250	1217	1248.73	1356	1210	1174	1256	0.866	-0.208	0.000251977	0.00565984	0	0.0021	0.0014	0.0014	TRUE	0.0127
BRD4	2870	2427	2746	1078	2208	1649	1348	1457	1212	2549	3069	3110	2290	2275	2353	1795	1721	1501	1974	2043	1758	2392	2163	2009	2022.94	2306	1672	1925	2188	0.835	-0.261	0.000253358	0.00566098	0.0048	0.0018	0.0031	0.0031	TRUE	0.049
FAM193B	629	462	626	281	568	523	272	255	275	506	576	649	502	433	536	468	443	476	398	358	399	475	406	419	442.76	490	462	385	433	0.783	-0.352	0.000262947	0.00582173	0.0041	0.0039	0.004	0.004	TRUE	0.0593
C5orf51	1360	1082	1222	435	865	673	570	677	593	1053	1442	1633	1085	1014	1047	724	674	613	835	949	860	988	1016	1055	905.14	1049	670	881	1020	0.84	-0.251	0.000269302	0.0059393	0.0017	0.0025	0.0022	0.0022	TRUE	0.0327
NSD1	3919	3792	3644	1483	3757	2798	1825	2108	1854	3323	4438	4637	3127	3555	3123	2469	2928	2548	2673	2956	2689	3118	3128	2996	2942.47	3268	2648	2773	3081	0.849	-0.237	0.000270828	0.00594576	0.004	0.0016	0.0027	0.0027	TRUE	0.0534
ATXN2L	3873	3666	3950	2431	4800	3818	1960	2034	1982	3302	4184	4449	3091	3437	3385	4047	3741	3476	2871	2852	2874	3098	2949	2875	3224.69	3304	3755	2866	2974	0.868	-0.205	0.000276461	0.00605017	0.0021	0.0015	0.0019	0.0019	TRUE	0.0263
SRGAP2	1312	1180	1213	515	1158	935	601	679	617	1038	1430	1474	1047	1106	1040	857	903	851	880	952	895	974	1008	952	955.45	1064	870	909	978	0.855	-0.226	0.000280724	0.0061277	0	0.0024	0.0016	0.0016	TRUE	0.0102
MTOR	2666	2370	2459	1127	2341	1951	1243	1438	1278	2244	3002	3206	2127	2222	2107	1876	1825	1776	1821	2016	1853	2105	2116	2071	1993.1	2152	1826	1897	2097	0.882	-0.181	0.000281463	0.00612811	0.0004	0.0018	0.0012	0.0012	TRUE	0.0184
AKAP13	1031	1180	1098	413	984	744	479	580	512	1003	1362	1273	823	1106	941	688	767	677	702	813	743	941	960	823	831.91	957	711	753	908	0.788	-0.344	0.000289008	0.00624448	0.009	0.0026	0.0051	0.0051	TRUE	0.1109
ENAH	7693	6649	7066	2939	6947	5656	3790	4060	3719	6510	8598	9411	6139	6233	6056	4893	5414	5150	5551	5693	5393	6108	6060	6081	5730.98	6143	5152	5546	6083	0.903	-0.147	0.00028837	0.00624448	0.0006	0.0014	0.001	0.001	TRUE	0.0122
CDK12	2083	1819	1995	743	1610	1258	936	1160	907	1748	2266	2491	1662	1705	1710	1237	1255	1145	1371	1626	1315	1640	1597	1609	1489.51	1692	1212	1437	1615	0.85	-0.235	0.000291471	0.00627034	0.003	0.002	0.0023	0.0023	TRUE	0.0796
SZT2	755	774	755	333	846	675	333	396	366	623	856	816	602	726	647	554	659	615	488	555	531	585	603	527	591.04	658	609	525	572	0.798	-0.325	0.000292414	0.00627034	0.0048	0.0032	0.0038	0.0038	TRUE	0.0465
PIEZO1	3501	3228	3568	1711	3332	2964	1818	1637	1784	2945	3638	3629	2794	3026	3058	2848	2597	2699	2663	2295	2587	2763	2564	2345	2686.64	2959	2715	2515	2557	0.85	-0.235	0.000300681	0.00641528	0.0037	0.0016	0.0026	0.0026	TRUE	0.0355
NUP214	1015	1149	1054	478	1022	878	482	569	506	904	1265	1222	810	1077	903	796	797	799	706	798	734	848	892	790	829.1	930	797	746	843	0.803	-0.316	0.000302128	0.00643003	0.0063	0.0026	0.0041	0.0041	TRUE	0.1131
GK5	709	618	707	280	628	507	308	364	313	511	691	859	566	579	606	466	489	462	451	510	454	479	487	555	508.77	584	472	472	507	0.809	-0.306	0.00030523	0.00646374	0.0018	0.0035	0.0029	0.0029	TRUE	0.0421
ASH1L	1595	1589	1501	683	1583	1209	728	885	729	1374	1943	2034	1273	1490	1286	1137	1234	1101	1066	1241	1057	1289	1370	1314	1238.16	1350	1157	1121	1324	0.832	-0.265	0.000317115	0.00663442	0.0041	0.0021	0.003	0.003	TRUE	0.0519
RNF169	1172	1083	1118	492	1158	967	525	626	550	914	1230	1446	935	1015	958	819	903	880	769	878	798	858	867	934	884.5	969	867	815	886	0.841	-0.249	0.0003171	0.00663442	0.0014	0.0025	0.0021	0.0021	TRUE	0.0271
WDR90	665	544	799	423	720	697	276	278	343	548	627	673	531	510	685	704	561	635	404	390	497	514	442	435	525.66	575	633	430	464	0.748	-0.419	0.000317187	0.00663442	0.014	0.0035	0.0073	0.0073	TRUE	0.164
CHD6	1228	1112	1167	469	1179	919	566	642	561	914	1299	1375	980	1042	1000	781	919	837	829	900	814	858	916	888	896.95	1007	846	848	887	0.842	-0.248	0.000319734	0.00665124	0.0015	0.0025	0.0022	0.0022	TRUE	0.0356
TSC1	1184	1114	1199	534	1166	905	530	654	579	984	1320	1405	945	1044	1028	889	909	824	776	917	840	923	930	908	911.08	1006	874	844	920	0.841	-0.25	0.000320335	0.00665124	0.0017	0.0025	0.0022	0.0022	TRUE	0.0337
TUB	1397	1251	1402	655	1395	1243	664	709	716	1159	1490	1580	1115	1173	1202	1090	1087	1132	973	994	1038	1087	1050	1021	1080.19	1163	1103	1002	1053	0.862	-0.215	0.000318991	0.00665124	0	0.0023	0.0015	0.0015	TRUE	0.0082
LOC729218	314	268	289	141	257	214	105	133	138	224	369	312	251	251	248	235	200	195	154	186	200	210	260	202	215.97	250	210	180	224	0.721	-0.471	0.000325453	0.00670843	0.0065	0.0067	0.0067	0.0067	TRUE	0.1168
FMNL2	1880	1543	1681	654	1411	1188	907	914	839	1468	1957	2262	1500	1447	1441	1089	1100	1082	1328	1282	1217	1377	1379	1462	1308.56	1463	1090	1276	1406	0.872	-0.198	0.000331955	0.00682593	0	0.0021	0.0013	0.0013	TRUE	0.0096
SOGA1	751	792	759	301	818	579	386	363	331	540	788	758	599	742	650	501	638	527	565	509	480	507	555	490	563.7	664	555	518	517	0.781	-0.357	0.000338545	0.00694467	0.0082	0.0033	0.0051	0.0051	TRUE	0.1041
CELSR1	1750	1815	1609	915	2082	1583	851	901	791	1435	1833	1755	1396	1702	1379	1523	1623	1441	1246	1263	1147	1346	1292	1134	1374.47	1492	1529	1219	1257	0.818	-0.291	0.000348674	0.00711277	0.0061	0.002	0.0039	0.0039	TRUE	0.0898
NFATC4	909	746	881	505	1006	1030	414	373	436	721	854	909	725	699	755	841	784	938	606	523	632	676	602	587	697.49	726	854	587	622	0.808	-0.308	0.000348523	0.00711277	0.0047	0.0029	0.0035	0.0035	TRUE	0.0535
SAMD4B	2442	2152	2290	1021	2341	1722	1140	1251	1182	2106	2594	2863	1949	2017	1963	1700	1825	1568	1670	1754	1714	1976	1828	1850	1817.77	1976	1698	1713	1885	0.867	-0.206	0.000349247	0.00711277	0.0017	0.0018	0.0018	0.0018	TRUE	0.03
UBR5	3274	3175	3211	1160	2968	2344	1455	1870	1526	2861	3856	3977	2613	2977	2752	1931	2313	2134	2131	2622	2213	2684	2718	2570	2471.49	2781	2126	2322	2657	0.836	-0.259	0.000350663	0.00712456	0.0059	0.0016	0.0033	0.0033	TRUE	0.0773
WDR33	2357	2072	2270	951	1970	1617	1183	1208	1148	2063	2566	2842	1881	1942	1945	1583	1535	1472	1733	1694	1665	1936	1809	1836	1752.64	1923	1530	1697	1860	0.883	-0.18	0.000356493	0.00722578	0	0.0018	0.0012	0.0012	TRUE	0.0072
CBL	1442	1464	1360	559	1413	1057	694	787	596	1162	1467	1574	1151	1372	1166	931	1101	962	1016	1103	864	1090	1034	1017	1067.39	1230	998	994	1047	0.81	-0.304	0.000377404	0.00762954	0.0072	0.0023	0.0042	0.0042	TRUE	0.0777
DDX17	8434	7404	8049	3752	8085	7119	4360	4477	4254	6574	8454	9655	6730	6941	6898	6246	6301	6482	6386	6277	6169	6168	5959	6238	6399.79	6856	6343	6277	6122	0.916	-0.127	0.000380025	0.00764222	0.0002	0.0013	0.0007	0.0007	TRUE	0.0034
HELZ	1543	1513	1518	582	1358	952	671	883	677	1354	1678	1895	1231	1418	1301	969	1058	867	983	1238	982	1270	1183	1224	1143.76	1317	965	1068	1226	0.811	-0.301	0.000381528	0.00764222	0.0075	0.0022	0.0042	0.0042	TRUE	0.1164
RLIM	3007	2649	2860	1249	2856	2313	1432	1653	1372	2419	3279	3770	2400	2483	2451	2079	2226	2106	2097	2318	1990	2270	2311	2436	2263.92	2445	2137	2135	2339	0.874	-0.195	0.00038499	0.00767546	0.0016	0.0017	0.0017	0.0017	TRUE	0.0341
GREB1L	483	444	438	161	326	256	198	240	206	406	542	564	385	416	375	268	254	233	290	337	299	381	382	364	332.08	392	252	309	376	0.787	-0.345	0.000391103	0.00776099	0	0.0048	0.0034	0.0034	TRUE	0.0354
SAMD4A	789	681	849	286	616	473	363	402	374	659	912	941	630	638	728	476	480	431	532	564	542	618	643	608	574.12	665	462	546	623	0.821	-0.285	0.000390412	0.00776099	0.0017	0.0033	0.0027	0.0027	TRUE	0.0401
SIK3	1036	826	906	390	855	702	444	489	458	872	1080	1133	827	774	776	649	666	639	650	686	664	818	761	732	720.34	792	651	667	770	0.841	-0.25	0.000395956	0.00780272	0	0.0028	0.002	0.002	TRUE	0.0163
NEFM	85643	70306	78683	27602	55665	46117	41253	43675	42315	74823	91390	103734	68342	65911	67433	45951	43385	41991	60422	61239	61367	70205	64418	67025	59807.4	67229	43776	61009	67216	0.907	-0.14	0.000414704	0.00807865	0.0011	0.0012	0.0011	0.0011	TRUE	0.0114
ZDBF2	1671	1637	1609	709	1714	1438	758	936	793	1325	1828	2037	1333	1535	1379	1180	1336	1309	1110	1312	1150	1243	1288	1316	1291.1	1416	1275	1191	1282	0.842	-0.248	0.000422802	0.00821058	0.0035	0.0021	0.0027	0.0027	TRUE	0.0477
ABL2	1797	1694	1614	603	1523	1170	801	960	811	1597	1986	2241	1434	1588	1383	1004	1187	1065	1173	1346	1176	1498	1400	1448	1308.6	1468	1085	1232	1449	0.84	-0.252	0.000426799	0.00825759	0.0039	0.0021	0.0028	0.0028	TRUE	0.0416
ATM	1337	1370	1207	535	1511	1137	609	708	552	1036	1469	1553	1067	1284	1034	891	1178	1035	892	993	801	972	1035	1003	1015.46	1128	1035	895	1003	0.794	-0.333	0.00042903	0.00828193	0.0101	0.0023	0.0053	0.0053	TRUE	0.088
USP36	1648	1428	1549	695	1436	1233	777	801	839	1392	1759	1939	1315	1339	1328	1157	1119	1123	1138	1123	1217	1306	1240	1253	1221.41	1327	1133	1159	1266	0.874	-0.195	0.000431947	0.00831938	0	0.0021	0.0013	0.0013	TRUE	0.0111
DNMT3A	557	477	566	265	569	496	250	255	269	455	570	611	444	447	485	441	443	452	366	358	390	427	402	395	420.86	459	445	371	408	0.809	-0.306	0.000437829	0.00839468	0	0.004	0.0026	0.0026	TRUE	0.0146
SUPT6H	3130	2960	3212	1697	3460	2726	1535	1741	1552	2895	3789	3847	2498	2775	2753	2825	2697	2482	2248	2441	2251	2716	2671	2486	2570.19	2675	2668	2313	2624	0.865	-0.209	0.000439779	0.00841312	0.0024	0.0016	0.0021	0.0021	TRUE	0.0226
TRPS1	660	579	594	251	564	491	263	337	294	547	738	838	527	543	509	418	440	447	385	473	426	513	520	541	478.5	526	435	428	525	0.814	-0.296	0.000445424	0.00848298	0	0.0037	0.0026	0.0026	TRUE	0.0473
USP34	2446	2344	2318	1007	2418	1775	1089	1386	1082	2093	2955	3003	1952	2197	1987	1676	1885	1616	1595	1943	1569	1964	2083	1940	1867.31	2045	1726	1702	1996	0.833	-0.264	0.000454848	0.00864312	0.006	0.0018	0.0034	0.0034	TRUE	0.0923
CELSR2	1022	1018	961	566	1220	1011	530	494	469	808	1020	1039	816	954	824	942	951	921	776	693	680	758	719	671	808.72	865	938	716	716	0.829	-0.27	0.00046571	0.00882983	0.003	0.0027	0.0028	0.0028	TRUE	0.0483
DIP2B	1528	1510	1417	531	1380	1006	700	817	697	1303	1840	1890	1219	1416	1214	884	1076	916	1025	1146	1011	1223	1297	1221	1137.27	1283	959	1061	1247	0.827	-0.273	0.000472659	0.00894166	0.005	0.0022	0.0034	0.0034	TRUE	0.0718
BOD1L1	1948	1834	1872	844	2080	1597	884	1110	846	1616	2126	2276	1554	1719	1604	1405	1621	1454	1295	1556	1227	1516	1499	1471	1493.5	1626	1493	1359	1495	0.837	-0.257	0.000493908	0.00928176	0.0053	0.002	0.0031	0.0031	TRUE	0.0966
ZNF562	560	459	522	189	412	378	226	279	235	390	555	594	447	430	447	315	321	344	331	391	341	366	391	384	375.7	441	327	354	380	0.803	-0.317	0.000498426	0.00934604	0	0.0044	0.003	0.003	TRUE	0.0468
SCAF4	1988	1746	1843	749	1498	1138	951	1031	869	1692	2126	2267	1586	1637	1580	1247	1168	1036	1393	1446	1260	1588	1499	1465	1408.59	1601	1150	1366	1517	0.854	-0.228	0.000502483	0.00940141	0.0028	0.002	0.0023	0.0023	TRUE	0.0453
LATS1	2033	1863	1916	775	1876	1375	936	1114	922	1763	2307	2502	1622	1747	1642	1290	1462	1252	1371	1562	1337	1654	1626	1617	1515.18	1670	1335	1423	1632	0.853	-0.23	0.000514199	0.00955759	0.003	0.002	0.0024	0.0024	TRUE	0.0458
ABCA2	1329	1273	1372	913	1818	1690	729	647	634	961	1220	1286	1061	1193	1176	1520	1417	1539	1068	907	919	902	860	831	1116.03	1143	1492	965	864	0.844	-0.244	0.000525265	0.00972084	0.0026	0.0022	0.0025	0.0025	TRUE	0.0511
GLI3	903	867	896	405	946	691	418	499	399	777	1022	1070	721	813	768	674	737	629	612	700	579	729	720	691	697.78	767	680	630	713	0.823	-0.282	0.000530198	0.00976965	0.0034	0.0029	0.0031	0.0031	TRUE	0.0546
KLHL17	491	388	526	291	521	565	195	222	221	407	491	475	392	364	451	484	406	514	286	311	321	382	346	307	380.3	402	468	306	345	0.76	-0.396	0.000529912	0.00976965	0.0088	0.0043	0.006	0.006	TRUE	0.0895
ATRX	2818	2447	2628	1045	2502	1982	1145	1580	1263	2398	3064	3462	2249	2294	2252	1740	1950	1805	1677	2215	1832	2250	2160	2237	2055.01	2265	1832	1908	2216	0.843	-0.247	0.000543649	0.0099711	0.0056	0.0017	0.0031	0.0031	TRUE	0.1199
GOLGB1	2376	2314	2351	909	2295	1679	1063	1385	1046	2184	2780	3113	1896	2169	2015	1513	1789	1529	1557	1942	1517	2049	1960	2011	1828.92	2027	1610	1672	2007	0.826	-0.277	0.000554871	0.0101148	0.0077	0.0018	0.004	0.004	TRUE	0.1202
GEMIN5	1278	1140	1161	463	1072	858	624	640	579	1044	1411	1510	1020	1069	995	771	836	781	914	897	840	980	995	976	922.66	1028	796	884	984	0.86	-0.217	0.000560698	0.0101992	0	0.0025	0.0016	0.0016	TRUE	0.0125
COL27A1	377	319	347	223	431	416	159	164	159	270	334	331	301	299	297	371	336	379	233	230	231	253	235	214	281.61	299	362	231	234	0.773	-0.372	0.000567953	0.010285	0	0.0054	0.0038	0.0038	TRUE	0.0343
VPS13B	578	587	509	296	696	489	254	303	220	492	672	669	461	550	436	493	542	445	372	425	319	462	474	432	450.98	482	493	372	456	0.772	-0.373	0.000571848	0.0102931	0.0085	0.0038	0.0056	0.0056	TRUE	0.0875
SMARCC2	2529	2143	2320	1458	2822	2403	1198	1271	1241	2063	2721	2892	2018	2009	1988	2427	2199	2188	1755	1782	1800	1936	1918	1869	1990.74	2005	2271	1779	1908	0.887	-0.173	0.000573499	0.0103	0.0004	0.0018	0.0012	0.0012	TRUE	0.0189
BEND4	690	632	698	266	676	569	310	376	300	550	735	808	551	592	598	443	527	518	454	527	435	516	518	522	516.8	580	496	472	519	0.814	-0.296	0.000576462	0.0103314	0.002	0.0035	0.0031	0.0031	TRUE	0.0602
KDM5A	1474	1443	1491	570	1380	999	739	797	703	1328	1746	1961	1176	1353	1278	949	1076	910	1082	1118	1020	1246	1231	1267	1142.01	1269	978	1073	1248	0.846	-0.24	0.000580026	0.0103517	0.0029	0.0022	0.0025	0.0025	TRUE	0.0509
CHD4	8481	8068	8057	3701	8448	6665	4080	4751	4222	7463	9432	10356	6768	7564	6905	6161	6584	6069	5976	6662	6123	7002	6648	6691	6596.09	7079	6271	6254	6780	0.884	-0.178	0.00058486	0.0104161	0.0022	0.0013	0.0018	0.0018	TRUE	0.0218
URB2	1084	970	1102	298	708	651	547	537	511	953	1196	1394	865	909	944	496	552	593	801	753	741	894	843	901	774.38	906	547	765	879	0.844	-0.244	0.000586842	0.0104296	0.0012	0.0027	0.0022	0.0022	TRUE	0.0287
BCL9	1066	1016	982	411	876	670	492	542	514	868	1135	1194	851	952	842	684	683	610	721	760	745	814	800	771	769.47	882	659	742	795	0.843	-0.247	0.000596983	0.0105438	0.0015	0.0027	0.0023	0.0023	TRUE	0.0288
TSPYL2	503	370	490	225	425	345	203	214	223	378	484	532	401	347	420	375	331	314	297	300	323	355	341	344	345.71	389	340	307	347	0.787	-0.346	0.000603743	0.0106411	0.0022	0.0046	0.0039	0.0039	TRUE	0.0508
ADGRL1	2214	1966	2172	991	2052	1812	1103	1031	1164	1881	2290	2452	1767	1843	1861	1650	1599	1650	1616	1446	1688	1765	1614	1584	1673.57	1824	1633	1583	1654	0.868	-0.204	0.000622661	0.0108832	0.0018	0.0019	0.0019	0.0019	TRUE	0.0349
POLR1B	1736	1513	1629	626	1333	1107	826	912	831	1510	1916	2119	1385	1418	1396	1042	1039	1008	1210	1279	1205	1417	1351	1369	1259.92	1400	1030	1231	1379	0.88	-0.185	0.000623872	0.0108832	0	0.0021	0.0012	0.0012	TRUE	0.0069
YTHDC2	1661	1386	1531	713	1630	1364	736	876	776	1293	1691	1908	1325	1299	1312	1187	1270	1242	1078	1228	1125	1213	1192	1233	1225.49	1312	1233	1144	1213	0.872	-0.198	0.000632541	0.0110119	0.0001	0.0021	0.0015	0.0015	TRUE	0.025
NOM1	1143	1014	1085	458	927	691	586	526	516	925	1271	1420	912	951	930	762	723	629	858	738	748	868	896	917	827.68	931	705	781	894	0.839	-0.253	0.000652992	0.0112869	0.0026	0.0026	0.0026	0.0026	TRUE	0.053
SBNO1	1849	1587	1808	655	1467	1169	864	1009	870	1577	2151	2357	1475	1488	1550	1090	1143	1064	1265	1415	1262	1480	1516	1523	1355.97	1504	1099	1314	1506	0.874	-0.194	0.000655086	0.0112869	0.0005	0.0021	0.0015	0.0015	TRUE	0.0271
ZMYM2	1994	1814	1840	845	1913	1582	930	1081	946	1545	2142	2401	1591	1701	1577	1407	1491	1440	1362	1516	1372	1450	1510	1551	1497.29	1623	1446	1417	1504	0.874	-0.195	0.000658391	0.0113002	0.0009	0.002	0.0016	0.0016	TRUE	0.0226
GIGYF1	1819	1478	2007	759	1465	1442	706	740	920	1388	1704	1804	1452	1386	1720	1264	1142	1313	1034	1038	1334	1302	1201	1166	1279.21	1519	1240	1135	1223	0.747	-0.42	0.000665225	0.0113716	0.0101	0.0021	0.005	0.0101	TRUE	0.1394
ARHGEF11	1101	880	921	444	978	853	510	494	469	827	1081	1143	879	825	789	739	762	777	747	693	680	776	762	739	763.94	831	759	707	759	0.85	-0.235	0.000669918	0.0114289	0	0.0027	0.0019	0.0019	TRUE	0.0156
SETD5	3682	3442	3441	1417	3326	2601	1735	2066	1715	3026	3910	4241	2938	3227	2949	2359	2592	2368	2541	2897	2487	2839	2756	2740	2724.52	3038	2440	2642	2778	0.87	-0.201	0.000679939	0.0115766	0.0028	0.0016	0.0021	0.0021	TRUE	0.0434
SNAPC4	992	851	991	399	748	628	469	458	487	818	940	1091	792	798	849	664	583	572	687	642	706	768	663	705	702.35	813	606	678	712	0.834	-0.261	0.000683684	0.0116172	0.0023	0.0029	0.0027	0.0027	TRUE	0.0331
AKAP12	4825	4645	4473	2045	4853	3802	2421	2648	2197	4119	5432	6000	3850	4355	3833	3404	3782	3462	3546	3713	3186	3865	3829	3877	3725.21	4013	3549	3482	3857	0.868	-0.204	0.000695749	0.0117752	0.0033	0.0015	0.0023	0.0023	TRUE	0.0336
EIF3A	14620	12417	13754	6451	14385	11707	7116	8026	7003	12350	15528	17759	11667	11641	11788	10740	11212	10660	10423	11254	10156	11588	10945	11474	11128.8	11699	10871	10611	11336	0.907	-0.141	0.000708412	0.0119657	0.001	0.0013	0.0011	0.0011	TRUE	0.0172
CDC42BPA	1615	1468	1530	703	1726	1336	764	867	758	1337	1801	1949	1289	1376	1311	1170	1345	1216	1119	1216	1099	1254	1269	1259	1243.79	1325	1244	1145	1261	0.864	-0.21	0.000717055	0.0120877	0.0014	0.0021	0.0018	0.0018	TRUE	0.0321
COL14A1	476	443	409	540	1294	1040	186	239	204	366	418	455	380	415	351	899	1009	947	272	335	296	343	295	294	486.3	382	952	301	311	0.79	-0.34	0.000718595	0.0120897	0.0041	0.0036	0.0038	0.0038	TRUE	0.0541
MCM3AP	3280	2923	3037	1331	2956	2642	1648	1680	1614	2801	3580	3766	2617	2740	2603	2216	2304	2406	2414	2356	2341	2628	2523	2433	2465.06	2653	2309	2370	2528	0.893	-0.163	0.000721683	0.0120948	0.0007	0.0017	0.0012	0.0012	TRUE	0.008
FRYL	797	748	676	250	670	496	311	415	330	605	880	864	636	701	579	416	522	452	456	582	479	568	620	558	547.4	639	463	506	582	0.792	-0.336	0.000725835	0.0121396	0.0081	0.0034	0.005	0.005	TRUE	0.1014
RPAP1	1007	880	932	441	884	725	481	486	462	842	1016	1086	804	825	799	734	689	660	705	681	670	790	716	702	731.2	809	694	685	736	0.847	-0.239	0.000742522	0.01237	0	0.0028	0.002	0.002	TRUE	0.0229
ADNP	2778	2381	2563	1040	2478	1907	1261	1510	1277	2324	3115	3365	2217	2232	2197	1731	1931	1736	1847	2117	1852	2181	2196	2174	2034.27	2215	1799	1939	2184	0.876	-0.192	0.000755	0.0125289	0.0019	0.0018	0.0018	0.0018	TRUE	0.0393
ZYG11A	673	601	670	280	541	524	312	335	315	514	734	761	537	563	574	466	422	477	457	470	457	482	517	492	492.87	558	455	461	497	0.827	-0.275	0.000754236	0.0125289	0	0.0036	0.0025	0.0025	TRUE	0.0288
ZFX	1750	1513	1607	654	1514	1288	826	913	814	1446	1863	2183	1396	1418	1377	1089	1180	1173	1210	1280	1180	1357	1313	1410	1282.05	1397	1147	1223	1360	0.876	-0.191	0.000781698	0.0128965	0.0004	0.0021	0.0014	0.0014	TRUE	0.0099
ARHGAP21	1347	1227	1182	567	1238	957	565	745	566	1093	1475	1626	1075	1150	1013	944	965	871	828	1045	821	1026	1040	1051	985.6	1079	927	898	1039	0.833	-0.264	0.000790729	0.0129533	0.0052	0.0024	0.0033	0.0033	TRUE	0.1218
PLXNA2	1755	1714	1692	960	2212	1685	819	929	896	1489	1930	1921	1400	1607	1450	1598	1724	1534	1200	1303	1299	1397	1360	1241	1426.18	1486	1619	1267	1333	0.854	-0.228	0.000791224	0.0129533	0.0031	0.002	0.0025	0.0025	TRUE	0.0302
ZNF335	688	523	656	212	466	438	282	301	314	582	708	693	549	490	562	353	363	399	413	422	455	546	499	448	458.32	534	372	430	498	0.805	-0.313	0.000797261	0.0130021	0.0038	0.0038	0.0038	0.0038	TRUE	0.0466
KAT6A	2576	2369	2312	998	2172	1689	1234	1395	1149	2056	2685	2978	2056	2221	1981	1661	1693	1538	1807	1956	1666	1929	1893	1924	1860.47	2086	1631	1810	1915	0.868	-0.204	0.000802398	0.0130359	0.0023	0.0018	0.0021	0.0021	TRUE	0.0302
TPR	7250	6657	6779	3243	8085	6412	3079	4131	3363	6078	8272	8891	5785	6241	5810	5399	6301	5838	4510	5792	4877	5703	5831	5745	5652.67	5945	5846	5060	5760	0.851	-0.232	0.000801364	0.0130359	0.006	0.0014	0.0032	0.0032	TRUE	0.0978
CCAR1	3104	2600	2902	1036	2413	1997	1452	1657	1475	2698	3473	4047	2477	2437	2487	1725	1881	1818	2127	2323	2139	2531	2448	2615	2250.73	2467	1808	2196	2531	0.89	-0.168	0.000821018	0.0132625	0.0007	0.0017	0.0013	0.0013	TRUE	0.0155
MON2	1104	998	956	476	1037	854	499	585	460	832	1135	1204	881	936	819	792	808	778	731	820	667	781	800	778	799.25	879	793	739	786	0.842	-0.247	0.00081984	0.0132625	0.0021	0.0027	0.0025	0.0025	TRUE	0.0541
PEAK1	874	876	883	297	747	500	409	477	398	731	963	991	697	821	757	494	582	455	599	669	577	686	679	640	638.12	758	510	615	668	0.812	-0.301	0.00082045	0.0132625	0.0059	0.003	0.0041	0.0041	TRUE	0.1009
ICE1	2151	1851	2045	648	1573	1243	997	1175	982	1794	2473	2591	1716	1735	1753	1079	1226	1132	1460	1648	1424	1683	1743	1674	1522.78	1735	1146	1511	1700	0.871	-0.199	0.000834459	0.0134075	0.0018	0.002	0.0018	0.0018	TRUE	0.0379
NCR3LG1	1823	1555	1734	540	1267	968	844	934	881	1331	1902	2165	1455	1458	1486	899	987	881	1236	1310	1278	1249	1341	1399	1248.19	1466	922	1275	1330	0.869	-0.202	0.000834722	0.0134075	0.0012	0.0021	0.0018	0.0018	TRUE	0.0258
CKAP5	8451	7417	7524	3514	8173	6572	3756	4652	3941	7162	9363	9959	6744	6953	6448	5850	6370	5984	5501	6523	5715	6720	6600	6435	6320.28	6715	6068	5913	6585	0.881	-0.183	0.000857018	0.0137397	0.0028	0.0014	0.002	0.002	TRUE	0.0497
PTBP2	575	484	542	205	453	376	230	291	260	442	635	673	459	454	465	341	353	342	337	408	377	415	448	435	402.74	459	345	374	433	0.815	-0.295	0.00086071	0.013773	0	0.0042	0.0028	0.0028	TRUE	0.0418
CDK6	2303	2241	2295	923	2243	1752	1086	1325	1111	2030	2594	2776	1838	2101	1967	1537	1748	1595	1591	1858	1611	1905	1828	1794	1781	1969	1627	1687	1842	0.858	-0.222	0.000895686	0.0143058	0.0036	0.0018	0.0026	0.0026	TRUE	0.0476
MED13	2831	2665	2683	1026	2474	1972	1357	1575	1364	2495	3226	3521	2259	2498	2299	1708	1928	1796	1988	2208	1978	2341	2274	2275	2129.39	2352	1811	2058	2297	0.876	-0.192	0.00090849	0.0144831	0.002	0.0017	0.0019	0.0019	TRUE	0.0248
MAST2	2108	1811	1923	885	1861	1608	998	1080	1012	1784	2332	2334	1682	1698	1648	1473	1450	1464	1462	1514	1468	1674	1644	1508	1557.11	1676	1462	1481	1609	0.884	-0.178	0.000912952	0.014527	0	0.0019	0.0013	0.0013	TRUE	0.0188
EFTUD2	3936	3432	3775	1656	3854	3103	1953	2081	1999	3539	4532	4976	3141	3217	3235	2757	3004	2825	2860	2918	2899	3321	3194	3215	3048.93	3198	2862	2892	3243	0.905	-0.145	0.000928432	0.0147183	0.0004	0.0016	0.001	0.001	TRUE	0.012
CHML	1581	1342	1393	509	1431	1170	649	799	709	1164	1612	1767	1262	1258	1194	847	1115	1065	951	1120	1028	1092	1136	1142	1100.9	1238	1009	1033	1123	0.835	-0.26	0.000935816	0.0148078	0.0057	0.0023	0.0034	0.0034	TRUE	0.1014
NISCH	1413	1319	1536	982	2010	1764	692	741	759	1129	1497	1470	1128	1237	1316	1635	1567	1606	1014	1039	1101	1059	1055	950	1225.47	1227	1603	1051	1021	0.857	-0.222	0.000952149	0.0149908	0.0023	0.0021	0.0022	0.0022	TRUE	0.031
AASS	878	778	812	286	658	560	383	456	409	738	917	1069	701	729	696	476	513	510	561	639	593	692	646	691	620.65	709	500	598	676	0.844	-0.244	0.000957355	0.0150115	0	0.0031	0.0021	0.0021	TRUE	0.0216
FN1	335	308	269	436	1030	790	141	154	127	224	305	324	267	289	231	726	803	719	207	216	184	210	215	209	356.31	262	749	202	211	0.772	-0.373	0.000957505	0.0150115	0.0027	0.0045	0.004	0.004	TRUE	0.0625
SLC6A6	896	802	968	182	402	391	444	436	423	833	889	1096	715	752	830	303	313	356	650	611	613	782	627	708	605.02	766	324	625	706	0.817	-0.292	0.00096444	0.0150924	0.0053	0.0032	0.0039	0.0039	TRUE	0.0568
CRAMP1L	1285	1161	1231	500	1044	878	640	671	594	1037	1296	1375	1025	1088	1055	832	814	799	937	941	861	973	914	888	927.41	1056	815	913	925	0.865	-0.209	0.000973352	0.015181	0	0.0025	0.0017	0.0017	TRUE	0.0144
TNIK	471	436	474	240	517	389	223	252	182	384	486	541	376	409	406	400	403	354	327	353	264	360	343	350	361.99	397	386	315	351	0.794	-0.333	0.000973665	0.015181	0.0026	0.0045	0.004	0.004	TRUE	0.1089
CELF1	2904	2762	3016	1201	2735	2257	1475	1643	1500	2516	3252	3591	2317	2589	2585	1999	2132	2055	2160	2304	2175	2361	2292	2320	2274.19	2497	2062	2213	2324	0.887	-0.173	0.000976196	0.0151926	0.0012	0.0017	0.0015	0.0015	TRUE	0.0245
TRIO	2726	2698	2714	985	2367	1827	1365	1512	1361	2288	3153	3153	2175	2529	2326	1640	1845	1664	1999	2120	1974	2147	2222	2037	2056.53	2343	1716	2031	2135	0.867	-0.205	0.000979504	0.0152163	0.0026	0.0017	0.0023	0.0023	TRUE	0.0289
NOTCH2	4500	4620	4300	1481	3885	2790	1912	2393	1979	3716	5194	5253	3591	4331	3685	2466	3028	2540	2800	3355	2870	3487	3661	3394	3267.4	3869	2678	3008	3514	0.778	-0.363	0.00099364	0.0153797	0.0084	0.0015	0.0042	0.0084	TRUE	0.0803
LRRC58	3398	2846	3036	1123	2658	2123	1581	1809	1546	2791	3701	4097	2712	2668	2602	1870	2072	1933	2316	2536	2242	2619	2609	2647	2402.05	2661	1958	2365	2625	0.889	-0.17	0.0010228	0.0157737	0.0012	0.0017	0.0015	0.0015	TRUE	0.0246
ZNF692	374	304	367	200	364	402	140	181	155	317	374	385	298	285	315	333	284	366	205	254	225	297	264	249	281.18	299	328	228	270	0.762	-0.393	0.00104979	0.0161314	0.0064	0.0054	0.0058	0.0058	TRUE	0.094
IQSEC1	1492	1269	1413	665	1466	1180	731	730	700	1202	1613	1541	1191	1190	1211	1107	1143	1074	1071	1024	1015	1128	1137	996	1107.1	1197	1108	1037	1087	0.866	-0.208	0.00105201	0.0161365	0.0013	0.0022	0.0019	0.0019	TRUE	0.034
PPP1R12B	411	395	389	149	350	302	180	216	170	336	421	471	328	370	333	248	273	275	264	303	247	315	297	304	296.41	344	265	271	305	0.79	-0.34	0.00105417	0.0161406	0	0.0052	0.0039	0.0039	TRUE	0.0582
MIA3	2724	2448	2647	1374	2856	2360	1251	1557	1317	2368	3096	3390	2174	2295	2269	2287	2226	2149	1832	2183	1910	2222	2182	2190	2159.94	2246	2221	1975	2198	0.88	-0.184	0.00105804	0.0161708	0.0019	0.0017	0.0017	0.0017	TRUE	0.0514
GIGYF2	2516	2240	2354	957	2204	1734	1248	1338	1179	2127	2638	2868	2008	2100	2017	1593	1718	1579	1828	1876	1710	1996	1859	1853	1844.75	2042	1630	1805	1903	0.884	-0.178	0.00109319	0.0166184	0.0011	0.0018	0.0015	0.0015	TRUE	0.0148
DOCK5	523	455	492	196	465	395	208	276	221	382	595	618	417	427	422	326	362	360	305	387	321	358	419	399	375.27	422	349	338	392	0.801	-0.321	0.00110516	0.0167704	0.0026	0.0044	0.0038	0.0038	TRUE	0.0928
NUP155	3340	2807	3010	1274	2914	2390	1557	1798	1530	2633	3642	4009	2665	2632	2580	2121	2271	2176	2280	2521	2219	2470	2567	2590	2424.42	2626	2189	2340	2542	0.892	-0.166	0.00111408	0.0168757	0.0011	0.0017	0.0014	0.0014	TRUE	0.0278
RRP1B	5302	4432	5168	1973	4068	3369	2713	2762	2604	4581	5796	6358	4231	4155	4429	3285	3171	3068	3974	3873	3776	4298	4085	4108	3871.02	4272	3175	3874	4164	0.907	-0.141	0.00111889	0.0169184	0.0005	0.0015	0.0011	0.0011	TRUE	0.0063
SMC1A	13710	12149	12438	5800	12918	10076	6592	7549	6434	11666	14881	16587	10940	11389	10660	9656	10068	9175	9655	10585	9331	10946	10489	10717	10300.9	10996	9633	9857	10717	0.896	-0.158	0.00112407	0.0169668	0.0019	0.0013	0.0016	0.0016	TRUE	0.0255
ESPL1	2375	2277	2365	1019	2408	1924	1218	1220	1236	2073	2546	2680	1895	2135	2027	1696	1877	1752	1784	1711	1792	1945	1795	1732	1845.01	2019	1775	1762	1824	0.873	-0.195	0.00113498	0.0170507	0.0022	0.0018	0.002	0.002	TRUE	0.0198
NAA15	3635	3027	3357	1070	2688	2147	1725	1900	1700	3115	4008	4533	2901	2838	2877	1781	2095	1955	2527	2664	2465	2923	2825	2929	2564.96	2872	1944	2552	2892	0.889	-0.17	0.00113269	0.0170507	0.0016	0.0016	0.0015	0.0015	TRUE	0.028
POM121	1619	1471	1579	594	1386	1041	820	825	783	1384	1798	1838	1292	1379	1353	989	1080	948	1201	1157	1136	1299	1267	1188	1190.67	1341	1006	1165	1251	0.868	-0.204	0.0011405	0.0170934	0.0015	0.0022	0.0019	0.0019	TRUE	0.0291
TNRC18	2516	2430	2498	888	1875	1395	1342	1180	1240	2077	2469	2525	2008	2278	2141	1478	1461	1270	1966	1655	1798	1949	1740	1631	1781.3	2142	1403	1806	1773	0.843	-0.246	0.00114386	0.0171137	0.0058	0.0018	0.0035	0.0035	TRUE	0.0443
ZNF711	1501	1296	1417	921	2223	1905	706	764	734	1214	1588	1810	1198	1215	1214	1533	1733	1735	1034	1071	1064	1139	1119	1169	1268.77	1209	1667	1056	1142	0.874	-0.194	0.00117935	0.0175828	0.0007	0.0021	0.0015	0.0015	TRUE	0.025
UTP20	1061	1020	1071	332	802	516	424	620	462	994	1324	1354	847	956	918	553	625	470	621	869	670	933	933	875	772.46	907	549	720	914	0.795	-0.331	0.00119368	0.0177654	0.0126	0.0027	0.0061	0.0061	TRUE	0.1928
ATP2A2	8392	7543	8037	3410	7682	6147	4192	4606	4286	7273	9349	9901	6697	7071	6888	5677	5987	5597	6140	6458	6216	6824	6590	6397	6378.54	6885	5754	6271	6604	0.911	-0.134	0.00120252	0.0178036	0.0007	0.0014	0.0011	0.0011	TRUE	0.0081
LMTK2	1249	1131	1199	450	959	742	619	634	605	1008	1366	1412	997	1060	1028	749	747	676	907	889	877	946	963	912	895.89	1028	724	891	940	0.867	-0.206	0.00121335	0.0179328	0	0.0025	0.0017	0.0017	TRUE	0.0218
SUPT5H	2728	2248	2608	1182	2425	2070	1355	1316	1342	2404	2870	3128	2177	2107	2235	1968	1890	1885	1985	1845	1946	2256	2023	2021	2028.15	2173	1914	1925	2100	0.886	-0.175	0.00122053	0.0179764	0.0013	0.0018	0.0015	0.0015	TRUE	0.0245
DICER1	3022	2723	2761	1001	2655	2102	1287	1692	1316	2589	3385	3882	2412	2553	2366	1666	2069	1914	1885	2372	1909	2429	2386	2508	2205.8	2444	1883	2055	2441	0.842	-0.249	0.00122287	0.0179798	0.0073	0.0017	0.0037	0.0037	TRUE	0.1101
PUM1	3776	3367	3494	1654	3747	2959	1768	2108	1791	3055	4057	4361	3013	3157	2994	2754	2920	2694	2590	2956	2597	2866	2860	2818	2851.57	3055	2789	2714	2848	0.889	-0.17	0.00124383	0.0182564	0.0016	0.0016	0.0016	0.0016	TRUE	0.0369
MECOM	630	516	510	286	645	452	238	281	281	494	642	679	503	484	437	476	503	412	349	394	408	464	453	439	443.24	475	464	384	452	0.808	-0.308	0.00124642	0.0182629	0.0035	0.0039	0.0038	0.0038	TRUE	0.0625
NIPBL	2733	2504	2464	1022	2574	1936	1178	1529	1192	2252	3281	3398	2181	2347	2112	1701	2006	1763	1725	2144	1729	2113	2313	2196	2027.47	2213	1823	1866	2207	0.844	-0.246	0.00125289	0.0182948	0.0066	0.0018	0.0036	0.0036	TRUE	0.1025
PLXNA3	598	581	647	393	687	661	299	286	305	517	640	682	477	545	554	654	535	602	438	401	442	485	451	441	502.17	525	597	427	459	0.813	-0.298	0.00125095	0.0182948	0.0038	0.0036	0.0036	0.0036	TRUE	0.051
RIF1	3407	3254	3258	1217	3135	2329	1468	1955	1617	2929	3959	4361	2719	3051	2792	2026	2443	2121	2150	2741	2345	2748	2791	2818	2562.04	2854	2197	2412	2786	0.846	-0.242	0.00128226	0.0185644	0.0068	0.0016	0.0036	0.0036	TRUE	0.0862
TICRR	1552	1544	1538	646	1516	1169	754	867	778	1318	1791	1911	1238	1447	1318	1075	1182	1064	1104	1216	1128	1237	1262	1235	1208.97	1334	1107	1149	1245	0.862	-0.214	0.00128681	0.0185986	0.0023	0.0022	0.0022	0.0022	TRUE	0.0325
ZNF587	373	403	417	174	338	273	188	180	189	287	427	399	298	378	357	290	263	249	275	252	274	269	301	258	288.7	344	267	267	276	0.778	-0.363	0.00131132	0.0188888	0.0051	0.0053	0.0052	0.0052	TRUE	0.0833
GOPC	2460	2180	2257	950	2226	1892	1192	1293	1192	2009	2556	2979	1963	2044	1934	1582	1735	1723	1746	1813	1729	1885	1802	1925	1823.27	1980	1680	1763	1871	0.89	-0.168	0.00131781	0.0189502	0.0007	0.0018	0.0013	0.0013	TRUE	0.0132
TRAK1	1555	1406	1414	682	1559	1231	734	824	738	1228	1661	1789	1241	1318	1212	1135	1215	1121	1075	1155	1070	1152	1171	1156	1168.48	1257	1157	1100	1160	0.876	-0.191	0.00137404	0.0196592	0.0006	0.0022	0.0016	0.0016	TRUE	0.0131
NFRKB	1849	1589	1675	842	1805	1500	861	928	926	1484	1984	2032	1475	1490	1436	1402	1407	1366	1261	1301	1343	1392	1398	1313	1382	1467	1392	1302	1368	0.888	-0.172	0.00138493	0.0197569	0	0.002	0.0012	0.0012	TRUE	0.0079
AMOTL1	2869	2638	2633	1126	2857	2175	1392	1525	1343	2378	3189	3297	2289	2473	2257	1875	2227	1980	2039	2138	1948	2231	2248	2130	2152.9	2340	2027	2042	2203	0.873	-0.196	0.00139132	0.0197735	0.0027	0.0017	0.0022	0.0022	TRUE	0.0462
MYO10	2363	2156	2245	882	2047	1599	1104	1310	1136	2044	2538	2698	1886	2021	1924	1468	1595	1456	1617	1837	1647	1918	1789	1743	1741.83	1944	1506	1700	1817	0.875	-0.192	0.00141635	0.0200957	0.002	0.0019	0.002	0.002	TRUE	0.0298
MKLN1	1476	1411	1445	636	1536	1196	683	832	717	1239	1759	1916	1178	1323	1238	1059	1197	1089	1000	1167	1040	1163	1240	1238	1160.93	1246	1115	1069	1214	0.859	-0.22	0.00144549	0.020475	0.0026	0.0022	0.0024	0.0024	TRUE	0.0382
TBC1D4	2162	1868	2075	744	1749	1460	1082	1153	1018	1805	2390	2674	1725	1751	1778	1239	1363	1329	1585	1617	1476	1694	1685	1728	1580.81	1751	1310	1559	1702	0.89	-0.167	0.00147655	0.0207767	0.0003	0.0019	0.0013	0.0013	TRUE	0.0129
DSP	6992	6712	6692	2622	5999	4611	3286	4061	3260	6268	7930	8230	5580	6292	5735	4365	4676	4199	4813	5694	4728	5881	5590	5318	5239.12	5869	4413	5078	5596	0.866	-0.208	0.00149482	0.0209644	0.0049	0.0014	0.0029	0.0029	TRUE	0.0686
KDM3B	2859	2683	2635	1111	2639	2211	1419	1515	1425	2396	3093	3415	2281	2515	2258	1850	2057	2013	2078	2124	2067	2248	2180	2207	2156.55	2351	1973	2090	2212	0.889	-0.169	0.00149938	0.0209937	0.0011	0.0017	0.0015	0.0015	TRUE	0.0221
NFIA	478	464	445	196	435	346	218	246	210	372	517	541	381	435	381	326	339	315	319	345	305	349	364	350	350.83	399	327	323	354	0.81	-0.303	0.00150401	0.0210241	0	0.0046	0.0033	0.0033	TRUE	0.0344
NFAT5	553	596	559	186	439	340	269	318	228	506	637	662	441	559	479	310	342	310	394	446	331	475	449	428	413.54	493	321	390	451	0.793	-0.334	0.00154725	0.0214573	0.0078	0.0041	0.0053	0.0053	TRUE	0.0999
RHOT2	2010	1700	2174	1072	2052	1943	965	911	1088	1819	2214	2307	1604	1594	1863	1785	1599	1769	1413	1277	1578	1707	1561	1491	1603.38	1687	1718	1423	1586	0.843	-0.246	0.00154085	0.0214573	0.006	0.0019	0.0036	0.0036	TRUE	0.0543
ZNF318	1278	1197	1182	491	1301	982	584	669	611	1079	1488	1533	1020	1122	1013	817	1014	894	855	938	886	1012	1049	991	967.65	1052	908	893	1017	0.85	-0.234	0.00154788	0.0214573	0.003	0.0024	0.0027	0.0027	TRUE	0.0633
DYRK1A	944	858	904	327	799	640	457	512	405	806	1059	1177	753	804	775	544	623	583	669	718	587	756	746	760	693.34	777	583	658	754	0.847	-0.239	0.00155372	0.0214721	0.0014	0.0029	0.0025	0.0025	TRUE	0.0515
RFX7	898	785	859	349	731	544	379	496	399	737	969	1041	717	736	736	581	570	495	555	695	579	692	683	673	642.6	730	549	610	683	0.837	-0.257	0.00156573	0.0215331	0.0029	0.003	0.003	0.003	TRUE	0.0884
WRN	1312	1257	1175	403	1108	934	578	710	565	1016	1383	1611	1047	1178	1007	671	864	850	847	996	819	953	975	1041	937.32	1077	795	887	990	0.824	-0.279	0.00156904	0.0215439	0.0081	0.0024	0.0044	0.0044	TRUE	0.0949
UBN1	1756	1604	1767	625	1456	1216	913	924	876	1557	1965	2200	1401	1504	1514	1040	1135	1107	1337	1296	1270	1461	1385	1421	1322.71	1473	1094	1301	1422	0.884	-0.179	0.00157779	0.0216291	0.0005	0.0021	0.0015	0.0015	TRUE	0.0113
CAMSAP2	1744	1486	1630	608	1419	1129	768	968	794	1549	1991	2238	1392	1393	1397	1012	1106	1028	1125	1357	1151	1453	1403	1446	1272.03	1394	1049	1211	1434	0.869	-0.202	0.00160704	0.0219242	0.0022	0.0021	0.002	0.002	TRUE	0.0668
RAPGEF2	879	821	837	256	689	556	412	464	402	730	962	1096	701	770	717	426	537	506	603	651	583	685	678	708	630.51	729	490	612	690	0.84	-0.251	0.00160599	0.0219242	0.0022	0.0031	0.0028	0.0028	TRUE	0.0576
ERBB2IP	1484	1296	1381	548	1334	1051	683	799	678	1159	1564	1816	1184	1215	1184	912	1040	957	1000	1120	983	1087	1102	1173	1079.91	1194	970	1034	1121	0.867	-0.206	0.00162399	0.0219985	0.0015	0.0023	0.002	0.002	TRUE	0.0314
TLE3	2463	2109	2376	1148	2184	1795	1204	1238	1235	2047	2601	2764	1965	1977	2036	1911	1702	1634	1763	1736	1791	1921	1833	1786	1838.08	1993	1749	1763	1847	0.885	-0.177	0.00162509	0.0219985	0.0014	0.0018	0.0016	0.0016	TRUE	0.0344
TNKS1BP1	991	914	1020	660	1320	1110	510	425	533	789	967	1129	791	857	874	1099	1029	1011	747	596	773	740	682	729	827.28	841	1046	705	717	0.839	-0.254	0.00161779	0.0219985	0.0044	0.0026	0.0031	0.0031	TRUE	0.1087
AGAP1	1826	1600	1669	757	1577	1352	831	1003	839	1422	1960	1964	1457	1500	1430	1260	1229	1231	1217	1406	1217	1334	1382	1269	1327.74	1462	1240	1280	1328	0.876	-0.191	0.00164064	0.0221343	0.0013	0.0021	0.0018	0.0018	TRUE	0.0448
SETD2	2016	1908	2000	775	1945	1499	828	1178	978	1810	2416	2547	1609	1789	1714	1290	1516	1365	1213	1652	1418	1698	1703	1646	1551.02	1704	1390	1428	1682	0.839	-0.254	0.00163975	0.0221343	0.0074	0.0019	0.0039	0.0039	TRUE	0.1132
RRBP1	1122	950	1056	515	1025	860	563	525	523	879	1057	1170	895	891	905	857	799	783	825	736	758	825	745	756	814.6	897	813	773	775	0.861	-0.215	0.00165161	0.0222471	0.0006	0.0026	0.002	0.002	TRUE	0.0198
ZNF845	330	268	286	99	277	249	119	151	130	212	336	374	263	251	245	165	216	227	174	212	189	199	237	242	218.26	253	203	192	226	0.757	-0.402	0.00167699	0.0225177	0.0052	0.0067	0.0064	0.0064	TRUE	0.1032
LIFR	1576	1397	1453	693	1633	1272	760	822	747	1266	1757	1935	1258	1310	1245	1154	1273	1158	1113	1153	1083	1188	1238	1250	1201.9	1271	1195	1116	1225	0.879	-0.186	0.00170248	0.022788	0.0006	0.0022	0.0016	0.0016	TRUE	0.0215
NT5DC3	801	669	815	315	740	588	419	396	319	631	845	935	639	627	698	524	577	535	614	555	463	592	596	604	585.4	655	545	544	597	0.83	-0.269	0.00170799	0.0228259	0.0038	0.0032	0.0033	0.0033	TRUE	0.0973
CEP170B	1084	906	1018	491	1041	893	545	484	523	799	1030	1092	865	849	872	817	811	813	798	679	758	750	726	706	787.11	862	814	745	727	0.863	-0.212	0.00173282	0.0229738	0	0.0027	0.0018	0.0018	TRUE	0.0361
YEATS2	2539	2311	2219	1158	2562	2100	1185	1316	1259	2050	2747	2837	2026	2167	1902	1928	1997	1912	1736	1845	1826	1923	1936	1833	1919.22	2032	1946	1802	1897	0.888	-0.172	0.00172895	0.0229738	0.0013	0.0018	0.0016	0.0016	TRUE	0.02
ZC3H13	1431	1246	1252	472	1223	831	589	767	601	1149	1485	1627	1142	1168	1073	786	953	757	863	1075	872	1078	1047	1051	988.7	1128	832	937	1059	0.831	-0.267	0.00172863	0.0229738	0.0072	0.0024	0.0041	0.0041	TRUE	0.105
SEC23IP	1638	1453	1499	561	1315	999	741	879	783	1369	1854	2049	1307	1362	1285	934	1025	910	1085	1232	1136	1284	1307	1324	1182.58	1318	956	1151	1305	0.874	-0.194	0.0017417	0.0230234	0.0011	0.0022	0.0018	0.0018	TRUE	0.0271
PTPRS	1678	1631	1741	1375	2646	2172	887	887	824	1355	1756	1713	1339	1529	1492	2289	2062	1978	1299	1244	1195	1271	1238	1107	1503.58	1453	2110	1246	1205	0.858	-0.221	0.00175997	0.0231876	0.0038	0.002	0.0027	0.0027	TRUE	0.0317
POGZ	2048	1891	1996	854	2036	1515	987	1129	989	1751	2288	2350	1634	1773	1711	1422	1587	1379	1446	1583	1434	1643	1613	1518	1561.89	1706	1463	1488	1591	0.873	-0.197	0.0017726	0.0232513	0.0024	0.0019	0.0021	0.0021	TRUE	0.0365
MYSM1	1063	941	1072	424	949	763	495	604	474	872	1199	1337	848	882	919	706	740	695	725	847	687	818	845	864	797.99	883	714	753	842	0.854	-0.228	0.00178324	0.0233549	0.002	0.0027	0.0024	0.0024	TRUE	0.0702
CCND2	1956	1802	1971	1093	2621	2015	954	1047	1026	1567	2123	2297	1561	1689	1689	1820	2043	1835	1397	1468	1488	1470	1496	1484	1620.06	1646	1899	1451	1483	0.882	-0.181	0.00181625	0.023678	0.0014	0.0019	0.0017	0.0017	TRUE	0.0283
SYMPK	3241	2686	3054	1381	3023	2461	1592	1628	1650	2737	3602	3781	2586	2518	2617	2299	2356	2241	2332	2283	2393	2568	2539	2443	2431.25	2574	2299	2336	2517	0.907	-0.14	0.00185382	0.0240573	0	0.0017	0.001	0.001	TRUE	0.0041
CAND1	4847	4031	4344	1768	4247	3585	2273	2568	2283	3891	5229	5807	3868	3779	3723	2943	3310	3264	3329	3601	3311	3651	3686	3752	3518.07	3790	3172	3414	3696	0.901	-0.151	0.0018716	0.0241865	0.0013	0.0015	0.0014	0.0014	TRUE	0.0217
IBTK	1649	1410	1498	645	1593	1274	740	890	729	1291	1698	2001	1316	1322	1284	1074	1242	1160	1084	1248	1057	1211	1197	1293	1207.25	1307	1159	1130	1234	0.865	-0.21	0.00186683	0.0241865	0.0027	0.0022	0.0023	0.0023	TRUE	0.0502
ZHX3	629	589	622	228	578	476	278	322	315	502	651	768	502	552	533	380	450	433	407	451	457	471	459	496	466.02	529	421	438	475	0.83	-0.269	0.0018723	0.0241865	0.0012	0.0037	0.0029	0.0029	TRUE	0.0326
ADAT2	974	840	996	408	1011	811	459	492	482	734	1025	1190	777	787	854	679	788	738	672	690	699	689	722	769	738.77	806	735	687	727	0.852	-0.23	0.00188263	0.0242682	0.0017	0.0028	0.0024	0.0024	TRUE	0.0235
CSNK1G1	646	565	569	234	532	477	282	307	298	489	647	783	516	530	488	390	415	434	413	430	432	459	456	506	455.65	511	413	425	474	0.833	-0.264	0.00189317	0.0243453	0	0.0038	0.0027	0.0027	TRUE	0.0223
SRRT	4331	3625	4358	1644	3211	2688	2131	2218	2224	4030	4936	5433	3456	3398	3735	2737	2503	2448	3121	3110	3225	3781	3479	3510	3208.65	3530	2563	3152	3590	0.893	-0.163	0.00190563	0.0244685	0.0017	0.0015	0.0016	0.0016	TRUE	0.0194
DDB1	8629	7798	8366	3574	8016	6789	4473	4686	4575	7558	9849	10700	6886	7311	7170	5950	6248	6182	6551	6570	6635	7091	6942	6914	6704.12	7122	6127	6585	6982	0.925	-0.113	0.00192863	0.0246894	0.0003	0.0013	0.0008	0.0008	TRUE	0.0052
NOLC1	7697	6433	7161	2330	4997	4229	3751	4190	3806	6685	8560	9687	6142	6031	6137	3879	3895	3851	5494	5875	5520	6272	6034	6259	5449	6103	3875	5630	6188	0.922	-0.117	0.00193772	0.0247685	0.0002	0.0014	0.0008	0.0008	TRUE	0.0089
LRP6	1142	1106	1160	496	1159	893	581	596	591	1021	1394	1510	911	1037	994	826	903	813	851	836	857	958	983	976	912.04	981	847	848	972	0.865	-0.209	0.00194567	0.0248329	0.0012	0.0025	0.002	0.002	TRUE	0.0235
INSR	1227	1257	1273	502	1188	906	617	712	565	1134	1531	1480	979	1178	1091	836	926	825	904	998	819	1064	1079	956	971.33	1083	862	907	1033	0.839	-0.254	0.00196004	0.0249788	0.0056	0.0024	0.0036	0.0036	TRUE	0.046
SLC38A1	7490	6395	7071	3536	7756	6356	3628	4182	3644	6073	8051	9083	5977	5995	6060	5887	6045	5787	5314	5864	5285	5698	5675	5869	5787.94	6011	5906	5488	5747	0.913	-0.131	0.00196774	0.0250394	0.0008	0.0014	0.0011	0.0011	TRUE	0.022
ERC1	1524	1384	1397	636	1452	1179	710	845	697	1207	1654	1802	1216	1297	1197	1059	1132	1074	1040	1185	1011	1132	1166	1164	1139.42	1237	1088	1079	1154	0.873	-0.196	0.00203516	0.0257052	0.0014	0.0022	0.0019	0.0019	TRUE	0.0445
TULP4	990	960	953	337	839	654	477	553	436	821	1138	1148	790	900	817	561	654	595	699	775	632	770	802	742	728.14	836	603	702	771	0.841	-0.249	0.00203383	0.0257052	0.0036	0.0028	0.0032	0.0032	TRUE	0.0491
TTLL4	2090	1695	1908	841	1799	1522	934	1061	1047	1704	2291	2423	1668	1589	1635	1400	1402	1386	1368	1488	1518	1599	1615	1566	1519.45	1631	1396	1458	1593	0.894	-0.162	0.00204922	0.0257962	0	0.002	0.0012	0.0012	TRUE	0.0173
USP24	3216	3102	3165	1289	3304	2348	1525	1839	1533	2847	3720	4042	2566	2908	2712	2146	2575	2138	2234	2579	2223	2671	2622	2612	2498.85	2729	2286	2345	2635	0.86	-0.218	0.00205145	0.0257962	0.0053	0.0016	0.0031	0.0031	TRUE	0.0768
XPO5	3526	3083	3320	1498	3362	2700	1729	1927	1750	3060	3997	4382	2814	2890	2845	2494	2620	2458	2532	2702	2538	2871	2817	2831	2701.16	2850	2524	2591	2840	0.909	-0.137	0.00206022	0.0258683	0.0002	0.0016	0.001	0.001	TRUE	0.0086
ZZEF1	1178	1203	1178	423	1112	892	550	673	565	1101	1383	1429	940	1128	1010	704	867	812	806	944	819	1033	975	923	913.36	1026	794	856	977	0.836	-0.259	0.00207173	0.0259745	0.006	0.0025	0.0038	0.0038	TRUE	0.05
NLGN2	761	694	812	488	887	791	395	367	377	568	708	790	607	651	696	812	691	720	579	515	547	533	499	510	613.34	651	741	547	514	0.839	-0.253	0.00207693	0.0260014	0.0024	0.0031	0.0029	0.0029	TRUE	0.0352
CLASP1	1161	1010	1076	444	1076	861	530	595	566	985	1291	1367	926	947	922	739	839	784	776	834	821	924	910	883	858.84	932	787	810	906	0.87	-0.201	0.0020994	0.0261765	0	0.0026	0.0017	0.0017	TRUE	0.02
KPNA6	2117	1821	1978	817	1804	1438	1038	1117	1000	1716	2090	2384	1689	1707	1695	1360	1406	1309	1520	1566	1450	1610	1473	1540	1527.3	1697	1358	1512	1541	0.891	-0.166	0.00211109	0.026212	0.0006	0.002	0.0014	0.0014	TRUE	0.0089
USP7	3836	3365	3696	1578	3390	2700	1811	2165	1890	3349	4378	4773	3061	3155	3168	2627	2642	2458	2652	3036	2741	3142	3086	3084	2904.35	3128	2576	2810	3104	0.899	-0.154	0.00211223	0.026212	0.0013	0.0016	0.0014	0.0014	TRUE	0.0301
HERC2	817	997	905	323	853	602	346	470	368	727	1049	1023	652	935	776	538	665	548	507	659	534	682	739	661	657.91	788	584	567	694	0.72	-0.474	0.00219956	0.0271085	0.0154	0.003	0.0077	0.0154	TRUE	0.0911
LONRF2	409	405	434	177	464	375	186	214	198	335	448	433	326	380	372	295	362	341	272	300	287	314	316	280	320.44	359	333	286	303	0.799	-0.324	0.0022004	0.0271085	0.0032	0.0049	0.0044	0.0044	TRUE	0.0433
NOTCH1	758	710	735	392	804	628	385	345	363	630	803	747	605	666	630	653	627	572	564	484	526	591	566	483	580.44	634	617	525	547	0.828	-0.271	0.00222978	0.0273912	0.0043	0.0032	0.0036	0.0036	TRUE	0.0646
TUBGCP4	1332	1163	1226	436	1025	876	645	694	607	1124	1410	1507	1063	1090	1051	726	799	798	945	973	880	1055	994	974	945.55	1068	774	933	1008	0.874	-0.195	0.00222929	0.0273912	0.0005	0.0024	0.0017	0.0017	TRUE	0.0142
PRPF4B	2474	2023	2336	903	2128	1763	1085	1367	1136	2065	2649	3024	1974	1897	2002	1503	1659	1605	1589	1917	1647	1938	1867	1954	1795.99	1958	1589	1718	1920	0.878	-0.188	0.00224854	0.0275027	0.0027	0.0018	0.0021	0.0021	TRUE	0.062
MCC	1180	992	967	495	1090	934	518	576	533	882	1183	1237	942	930	829	824	850	850	759	808	773	828	834	799	835.37	900	841	780	820	0.866	-0.207	0.00227936	0.027769	0	0.0026	0.0019	0.0019	TRUE	0.0289
TAOK2	2283	1957	2324	999	2055	1647	1161	1017	1208	1888	2282	2481	1822	1835	1992	1663	1602	1500	1700	1426	1752	1771	1609	1603	1689.5	1883	1588	1626	1661	0.863	-0.212	0.00231276	0.0280863	0.0041	0.0019	0.0028	0.0028	TRUE	0.07
ATXN2	1148	1090	1102	508	1117	840	591	615	505	1002	1247	1381	916	1022	944	846	871	765	866	862	732	940	879	892	877.94	961	827	820	904	0.854	-0.227	0.00233636	0.0282208	0.0027	0.0025	0.0027	0.0027	TRUE	0.0512
DDX3X	11498	9655	10909	3457	8121	6910	5791	6146	5578	9817	12681	14757	9175	9051	9349	5755	6329	6292	8482	8618	8089	9211	8938	9535	8235.47	9192	6125	8396	9228	0.913	-0.131	0.0023392	0.0282208	0.0011	0.0013	0.0012	0.0012	TRUE	0.0159
DOCK7	1742	1629	1526	837	2027	1607	771	960	797	1463	1967	2202	1390	1527	1308	1393	1580	1463	1129	1346	1156	1373	1386	1423	1372.89	1408	1479	1210	1394	0.86	-0.217	0.0023404	0.0282208	0.0039	0.002	0.0028	0.0028	TRUE	0.0576
UGGT1	2387	2224	2167	897	2195	1650	1113	1330	1086	1863	2502	2733	1905	2085	1857	1493	1711	1502	1630	1865	1575	1748	1764	1766	1741.74	1949	1569	1690	1759	0.868	-0.205	0.00233281	0.0282208	0.0037	0.0019	0.0026	0.0026	TRUE	0.0495
CACHD1	1070	970	1000	436	985	761	524	580	457	901	1192	1252	854	909	857	726	768	693	767	813	663	845	840	809	795.39	873	729	748	831	0.857	-0.223	0.00237045	0.0284221	0.0019	0.0027	0.0024	0.0024	TRUE	0.0578
PTPN23	1221	1068	1262	530	1086	823	575	558	644	1125	1264	1339	974	1001	1082	882	846	749	842	782	934	1056	891	865	908.79	1019	826	853	937	0.837	-0.257	0.0024072	0.0287009	0.0059	0.0025	0.0039	0.0039	TRUE	0.0705
VCP	3836	3259	3663	1568	3494	2947	1962	1949	1980	3417	4405	4829	3061	3055	3139	2610	2723	2683	2874	2733	2871	3206	3105	3120	2931.81	3085	2672	2826	3144	0.916	-0.127	0.00242804	0.0289089	0	0.0016	0.0009	0.0009	TRUE	0.0051
FOXJ2	517	418	487	195	413	279	237	240	211	378	480	564	413	392	417	325	322	254	347	337	306	355	338	364	347.45	407	300	330	352	0.81	-0.305	0.00246174	0.0291878	0.0027	0.0046	0.0041	0.0041	TRUE	0.1106
MED14	2497	2272	2214	1076	2491	2013	1115	1403	1098	1957	2848	2838	1993	2130	1897	1791	1941	1833	1633	1967	1592	1836	2007	1834	1871.31	2007	1855	1731	1892	0.863	-0.212	0.00245889	0.0291878	0.0047	0.0018	0.0029	0.0029	TRUE	0.0861
HSP90AB1	20662	17558	18936	9228	20125	17091	10142	11285	10443	18000	23247	26627	16488	16460	16229	15363	15685	15562	14855	15823	15145	16889	16386	17204	16007.4	16392	15537	15274	16826	0.932	-0.102	0.00247806	0.0292592	0.0004	0.0012	0.0007	0.0007	TRUE	0.0061
ROBO1	3472	3031	3080	1754	3861	3074	1680	1876	1540	2825	3841	3886	2771	2842	2640	2920	3009	2799	2461	2630	2233	2651	2707	2511	2681.11	2751	2909	2441	2623	0.888	-0.172	0.00248469	0.0292592	0.0022	0.0016	0.0019	0.0019	TRUE	0.0336
RREB1	1164	1096	1118	468	889	694	572	629	533	941	1207	1307	929	1027	958	779	693	632	838	882	773	883	851	844	840.78	971	701	831	859	0.856	-0.224	0.00248196	0.0292592	0.0029	0.0026	0.0026	0.0026	TRUE	0.0454
U2SURP	5662	4664	4998	1992	4873	4092	2625	2985	2606	4584	6066	6888	4518	4372	4283	3316	3798	3726	3845	4185	3779	4301	4276	4450	4070.91	4391	3613	3936	4342	0.896	-0.158	0.00248495	0.0292592	0.002	0.0015	0.0017	0.0017	TRUE	0.0289
NEO1	1473	1348	1367	684	1563	1195	675	816	695	1204	1570	1672	1175	1264	1172	1139	1218	1088	989	1144	1008	1130	1107	1080	1126.09	1204	1148	1047	1106	0.871	-0.2	0.00249495	0.0293363	0.0017	0.0022	0.0021	0.0021	TRUE	0.0395
FYCO1	1023	929	966	386	883	679	501	536	462	842	1076	1084	816	871	828	643	688	618	734	752	670	790	758	700	739.04	838	650	719	749	0.858	-0.222	0.00250326	0.029353	0.0016	0.0028	0.0024	0.0024	TRUE	0.0204
LAMC1	6301	6224	5872	3675	8717	6598	3123	3505	3099	5218	7038	7169	5028	5835	5032	6118	6794	6008	4574	4915	4494	4896	4961	4632	5273.92	5298	6307	4661	4830	0.88	-0.184	0.00252294	0.0295431	0.0037	0.0014	0.0025	0.0025	TRUE	0.0476
TMEM178B	437	401	435	117	258	234	211	218	191	372	459	492	349	376	373	195	201	213	309	306	277	349	324	318	299.05	366	203	297	330	0.813	-0.298	0.00253193	0.0296076	0	0.0052	0.0034	0.0034	TRUE	0.0193
KIAA0907	1356	1158	1355	608	1264	1072	689	678	675	1162	1471	1648	1082	1086	1161	1012	985	976	1009	951	979	1090	1037	1065	1036.09	1110	991	980	1064	0.883	-0.18	0.00254526	0.029682	0	0.0023	0.0014	0.0014	TRUE	0.01
ASPM	4060	3747	3890	1486	3659	2825	1859	2380	1839	3558	4774	5076	3240	3513	3334	2474	2852	2572	2723	3337	2667	3338	3365	3280	3057.87	3362	2633	2909	3328	0.866	-0.208	0.00255363	0.0296982	0.0054	0.0016	0.0031	0.0031	TRUE	0.1007
RBM6	1579	1326	1506	637	1365	1280	725	837	758	1299	1621	1922	1260	1243	1291	1060	1064	1165	1062	1174	1099	1219	1143	1242	1168.47	1265	1096	1112	1201	0.879	-0.186	0.00255219	0.0296982	0.001	0.0022	0.0017	0.0017	TRUE	0.019
SMCR8	1236	1096	1193	417	950	759	598	664	587	1029	1369	1419	986	1027	1022	694	740	691	876	931	851	965	965	917	888.95	1012	708	886	949	0.876	-0.191	0.00256056	0.0297381	0	0.0025	0.0016	0.0016	TRUE	0.0118
HEATR5B	941	846	811	429	1018	735	399	480	435	716	1034	1085	751	793	695	714	793	669	584	673	631	672	729	701	700.49	746	725	629	701	0.844	-0.244	0.00258056	0.0298994	0.0033	0.0029	0.003	0.003	TRUE	0.0457
SLC9A1	396	396	397	173	339	285	206	184	180	381	467	471	316	371	340	288	264	260	302	258	261	357	329	304	304.25	342	271	274	330	0.8	-0.323	0.00258247	0.0298994	0.0028	0.0051	0.0044	0.0044	TRUE	0.0434
MEGF8	2241	2127	2185	1097	2301	1907	1242	1013	1093	1899	2212	2321	1788	1994	1873	1826	1793	1736	1819	1420	1585	1782	1559	1500	1723.01	1885	1785	1608	1614	0.853	-0.229	0.0025943	0.0299275	0.006	0.0019	0.0035	0.0035	TRUE	0.0787
ZNF609	1555	1382	1500	559	1299	967	786	796	751	1309	1613	1826	1241	1296	1286	931	1012	880	1151	1116	1089	1228	1137	1180	1128.92	1274	941	1119	1182	0.878	-0.187	0.00259445	0.0299275	0.0011	0.0022	0.0018	0.0018	TRUE	0.031
CLASP2	2684	2297	2391	1227	2733	2253	1260	1411	1325	2245	3039	3312	2142	2153	2049	2043	2130	2051	1845	1978	1922	2106	2142	2140	2058.54	2115	2075	1915	2129	0.906	-0.143	0.0026057	0.0300167	0	0.0017	0.001	0.001	TRUE	0.0061
TMEM214	1364	1126	1341	500	1013	908	639	660	706	1226	1593	1651	1088	1056	1149	832	790	827	936	925	1024	1150	1123	1067	997.26	1098	816	962	1113	0.876	-0.192	0.00262141	0.0301569	0.0008	0.0024	0.0018	0.0018	TRUE	0.0188
JMJD1C	1653	1420	1505	516	1340	999	754	876	731	1285	1785	2077	1319	1331	1290	859	1044	910	1104	1228	1060	1206	1258	1342	1162.65	1313	938	1131	1269	0.861	-0.215	0.00263212	0.0302392	0.0036	0.0022	0.0027	0.0027	TRUE	0.062
MBNL1	2306	2030	2076	709	1703	1348	1063	1267	1037	1838	2552	2899	1840	1903	1779	1180	1327	1227	1557	1777	1504	1725	1799	1873	1624.28	1841	1245	1613	1799	0.876	-0.19	0.00263717	0.0302564	0.0027	0.0019	0.0022	0.0022	TRUE	0.0478
XPO4	1876	1683	1793	626	1505	1175	855	1053	907	1604	2091	2391	1497	1578	1537	1042	1173	1070	1252	1476	1315	1505	1474	1545	1372.03	1537	1095	1348	1508	0.878	-0.188	0.00265065	0.0303701	0.002	0.002	0.002	0.002	TRUE	0.0418
ONECUT2	433	492	428	174	463	326	208	234	193	381	590	555	346	461	367	290	361	297	305	328	280	357	416	359	347.13	391	316	304	377	0.779	-0.359	0.00267557	0.0305324	0.0109	0.0046	0.0069	0.0069	TRUE	0.1397
ZNF275	790	732	724	307	760	623	376	400	369	656	866	905	630	686	620	511	592	567	551	561	535	616	610	585	588.77	645	557	549	604	0.851	-0.233	0.00268056	0.0305484	0	0.0032	0.0024	0.0024	TRUE	0.0234
DNAJC2	1318	1118	1238	505	1068	899	622	673	643	1205	1491	1764	1052	1048	1061	841	832	819	911	944	932	1131	1051	1140	980.09	1054	831	929	1107	0.882	-0.181	0.0027025	0.0307162	0	0.0024	0.0015	0.0015	TRUE	0.0122
ZMIZ2	1213	1070	1258	547	1098	877	584	598	648	1039	1318	1367	968	1003	1078	911	856	799	855	838	940	975	929	883	919.57	1016	855	878	929	0.864	-0.211	0.00274864	0.031116	0.0021	0.0025	0.0023	0.0023	TRUE	0.0223
RNMT	1299	1083	1182	445	1049	861	625	653	587	1005	1338	1582	1037	1015	1013	741	818	784	915	916	851	943	943	1022	916.49	1022	781	894	969	0.875	-0.192	0.00275771	0.0311358	0	0.0025	0.0018	0.0018	TRUE	0.0143
MED12	1606	1606	1545	932	2137	1579	754	899	795	1366	1790	1774	1282	1506	1324	1552	1666	1438	1104	1261	1153	1282	1262	1146	1331.13	1371	1552	1173	1230	0.857	-0.223	0.00280039	0.0315341	0.0041	0.0021	0.0031	0.0031	TRUE	0.0443
PHF3	3954	3302	3497	1345	3171	2458	1761	2171	1756	3231	4282	4703	3155	3096	2997	2239	2471	2238	2579	3044	2547	3032	3018	3039	2787.92	3083	2316	2723	3030	0.884	-0.178	0.00281075	0.0316089	0.0031	0.0016	0.0022	0.0022	TRUE	0.0645
UBE2O	3065	2679	3000	1286	2699	2224	1571	1556	1589	2689	3260	3585	2446	2512	2571	2141	2104	2025	2301	2182	2304	2523	2298	2316	2310.2	2510	2090	2262	2379	0.902	-0.15	0.0028516	0.0319416	0.0009	0.0017	0.0013	0.0013	TRUE	0.0163
RBM20	757	707	724	388	904	642	334	397	374	594	795	857	604	663	620	646	705	585	489	557	542	557	560	554	590.18	629	645	529	557	0.843	-0.247	0.00286062	0.0320006	0.0024	0.0032	0.0029	0.0029	TRUE	0.0465
DOCK3	393	376	404	233	536	380	170	184	210	350	467	485	314	352	346	388	418	346	249	258	305	328	329	313	328.87	337	384	271	323	0.802	-0.318	0.00286843	0.0320038	0.003	0.0048	0.0042	0.0042	TRUE	0.065
NDOR1	679	574	768	304	592	511	328	293	370	553	726	804	542	538	658	506	461	465	480	411	537	519	512	519	512.4	579	477	476	517	0.821	-0.285	0.00287242	0.0320065	0.0056	0.0035	0.0043	0.0043	TRUE	0.0837
LRBA	1791	1753	1686	844	2150	1536	749	1034	852	1502	2026	2078	1429	1643	1445	1405	1676	1399	1097	1450	1236	1409	1428	1343	1413.28	1506	1493	1261	1393	0.838	-0.255	0.00297287	0.0329962	0.0085	0.002	0.0045	0.0045	TRUE	0.1029
PNISR	1645	1421	1791	784	1581	1396	727	959	805	1386	1756	2074	1313	1332	1535	1305	1232	1271	1065	1345	1167	1300	1238	1340	1286.96	1393	1269	1192	1293	0.856	-0.224	0.00297067	0.0329962	0.0049	0.0021	0.0032	0.0032	TRUE	0.0748
NAA25	2306	1950	2044	816	1911	1540	1009	1275	1030	1880	2501	2747	1840	1828	1752	1358	1489	1402	1478	1788	1494	1764	1763	1775	1644.27	1807	1416	1587	1767	0.879	-0.187	0.0029781	0.0330112	0.0028	0.0019	0.0022	0.0022	TRUE	0.0743
MLLT4	6949	6489	6554	2833	6506	5033	3399	3920	3436	5865	7760	7970	5545	6083	5617	4716	5071	4583	4978	5496	4983	5503	5470	5150	5266.29	5748	4790	5152	5374	0.897	-0.157	0.0029897	0.0330966	0.0022	0.0014	0.0018	0.0018	TRUE	0.0208
ATG2B	981	974	1099	354	822	636	447	582	512	866	1266	1282	783	913	942	589	641	579	655	816	743	813	892	828	766.12	879	603	738	844	0.84	-0.251	0.0030213	0.0332304	0.0054	0.0027	0.0037	0.0037	TRUE	0.0564
NOP2	1938	1614	1927	560	1126	1049	911	975	1018	1725	2164	2421	1547	1513	1651	932	878	955	1334	1367	1476	1619	1525	1564	1363.5	1570	922	1392	1569	0.887	-0.174	0.00303667	0.0333563	0.0011	0.002	0.0017	0.0017	TRUE	0.0164
HEG1	1018	976	949	495	1227	926	440	578	454	854	1129	1078	812	915	813	824	956	843	644	810	658	801	796	697	797.59	847	874	704	765	0.833	-0.264	0.00305294	0.0334487	0.0067	0.0027	0.0042	0.0042	TRUE	0.1018
TOP2B	5433	4771	5078	1973	4757	3619	2552	3030	2615	4727	6295	7065	4335	4473	4352	3285	3708	3295	3738	4249	3792	4435	4437	4565	4055.3	4387	3429	3926	4479	0.895	-0.16	0.0030604	0.0334874	0.0023	0.0015	0.0018	0.0018	TRUE	0.032
MTX3	791	675	692	351	794	641	326	404	363	541	782	903	631	633	593	584	619	584	477	566	526	508	551	583	571.38	619	596	523	547	0.846	-0.241	0.0030758	0.0335696	0.0016	0.0033	0.0027	0.0027	TRUE	0.0336
SP1	3735	3285	3357	1619	3730	2997	1815	2002	1819	2966	4038	4530	2980	3080	2877	2695	2907	2729	2658	2807	2638	2783	2846	2927	2827.34	2979	2777	2701	2852	0.907	-0.141	0.0030901	0.0336767	0.0008	0.0016	0.0012	0.0012	TRUE	0.0108
ARFGEF3	532	589	551	182	452	357	265	313	233	448	629	664	425	552	472	303	352	325	388	439	338	420	443	429	407.24	483	327	388	431	0.806	-0.311	0.00311707	0.0338465	0.0075	0.0041	0.0052	0.0052	TRUE	0.0905
ODF2	1150	1014	1077	549	1202	997	549	588	573	913	1194	1359	918	951	923	914	937	908	804	824	831	857	842	878	882.15	931	920	820	859	0.882	-0.182	0.00320127	0.0346283	0	0.0025	0.0014	0.0014	TRUE	0.0025
POLQ	963	929	905	427	1011	836	429	553	448	843	1112	1240	768	871	776	711	788	761	628	775	650	791	784	801	758.7	805	753	684	792	0.852	-0.232	0.00323761	0.0349768	0.0034	0.0027	0.0029	0.0029	TRUE	0.0794
BBX	2637	2337	2411	910	2192	1734	1195	1490	1208	2094	2854	3104	2104	2191	2066	1515	1708	1579	1750	2089	1752	1965	2012	2006	1894.76	2120	1601	1864	1994	0.879	-0.185	0.00324517	0.0349823	0.0032	0.0018	0.0023	0.0023	TRUE	0.0677
HOOK3	1459	1494	1434	630	1589	1210	709	867	632	1146	1553	1793	1164	1401	1229	1049	1238	1102	1038	1216	917	1075	1095	1158	1140.16	1265	1130	1057	1109	0.837	-0.257	0.00324633	0.0349823	0.0083	0.0022	0.0045	0.0045	TRUE	0.103
MINK1	1577	1436	1647	774	1447	1258	828	807	809	1381	1709	1855	1258	1346	1412	1289	1128	1145	1213	1132	1173	1296	1205	1199	1232.87	1339	1187	1173	1233	0.876	-0.191	0.00326541	0.0351434	0.002	0.0021	0.0021	0.0021	TRUE	0.0287
SDK2	772	745	670	350	741	534	361	367	340	543	660	603	616	698	574	583	578	486	529	515	493	509	465	390	536.32	629	549	512	455	0.814	-0.297	0.00335284	0.035948	0.0085	0.0034	0.0053	0.0053	TRUE	0.0955
DDX11	1359	1203	1447	752	1345	1256	631	745	669	1188	1418	1448	1084	1128	1240	1252	1048	1144	924	1045	970	1115	1000	936	1073.75	1151	1148	980	1017	0.852	-0.232	0.00346523	0.0369668	0.0047	0.0023	0.0034	0.0034	TRUE	0.0412
KIF20B	1922	1711	1740	663	1716	1331	859	1064	845	1624	2053	2491	1534	1604	1491	1104	1337	1212	1258	1492	1225	1524	1447	1609	1403.16	1543	1218	1325	1527	0.859	-0.219	0.00349405	0.037181	0.0053	0.002	0.0032	0.0032	TRUE	0.0727
ZNF721	770	650	638	299	681	524	329	392	319	592	824	899	614	609	547	498	531	477	482	550	463	555	581	581	540.63	590	502	498	572	0.844	-0.244	0.00350792	0.037282	0.0018	0.0034	0.0029	0.0029	TRUE	0.0476
SMAD5	2474	2199	2230	814	2174	1647	1165	1302	1147	1950	2527	2980	1974	2062	1911	1355	1694	1500	1706	1826	1663	1830	1781	1925	1768.98	1982	1516	1732	1845	0.874	-0.194	0.00352944	0.0374173	0.0036	0.0018	0.0026	0.0026	TRUE	0.0646
KIAA2026	442	392	399	186	414	360	198	226	181	378	458	523	353	367	342	310	323	328	290	317	262	355	323	338	325.59	354	320	290	339	0.819	-0.287	0.00355815	0.0375347	0	0.0049	0.0033	0.0033	TRUE	0.0371
RICTOR	1170	1016	1010	356	877	727	493	628	518	875	1245	1380	934	952	866	593	684	662	722	881	751	821	878	892	802.83	917	646	785	864	0.856	-0.224	0.00359066	0.0378308	0.0034	0.0027	0.0029	0.0029	TRUE	0.0676
DOT1L	4267	3828	4171	1506	2909	2422	2224	2161	2160	3749	4631	4723	3405	3589	3575	2507	2267	2205	3257	3030	3132	3518	3264	3052	3066.8	3523	2326	3140	3278	0.891	-0.166	0.00362978	0.0381485	0.0025	0.0016	0.002	0.002	TRUE	0.0253
TANC2	1103	1110	1088	452	1130	772	516	637	502	940	1272	1261	880	1041	932	752	881	703	756	893	728	882	897	815	846.64	951	779	792	865	0.834	-0.262	0.00363782	0.0381859	0.0073	0.0026	0.0045	0.0045	TRUE	0.0858
NCOA3	808	760	756	256	724	590	378	425	360	715	853	1029	645	712	648	426	564	537	554	596	522	671	601	665	595.12	668	509	557	646	0.835	-0.261	0.00374767	0.0390023	0.0054	0.0032	0.0039	0.0039	TRUE	0.0947
CBX5	4183	3742	3669	2534	6176	4725	2015	2211	1991	3041	4130	4549	3338	3508	3144	4219	4814	4302	2951	3100	2887	2853	2911	2939	3413.95	3330	4445	2979	2901	0.895	-0.16	0.00378409	0.0392853	0.002	0.0015	0.0018	0.0018	TRUE	0.033
GPATCH4	1871	1648	1735	544	1214	1016	892	940	975	1816	2199	2571	1493	1545	1487	906	946	925	1306	1318	1414	1704	1550	1661	1354.62	1508	926	1346	1638	0.893	-0.164	0.00379617	0.0393628	0.0007	0.0021	0.0015	0.0015	TRUE	0.0135
STIL	1013	877	947	413	867	715	471	547	463	854	1145	1190	808	822	812	688	676	651	690	767	671	801	807	769	746.83	814	672	709	792	0.872	-0.197	0.00381008	0.0394589	0	0.0028	0.0018	0.0018	TRUE	0.0298
SH3BP4	912	831	868	413	907	750	419	490	452	771	1032	1098	728	779	744	688	707	683	614	687	656	723	727	709	703.72	750	693	652	720	0.87	-0.201	0.00382099	0.0395238	0	0.0029	0.0018	0.0018	TRUE	0.0153
PCNXL3	1586	1411	1541	608	1247	1016	839	768	758	1479	1763	1818	1266	1323	1321	1012	972	925	1229	1077	1099	1388	1243	1175	1169.03	1303	970	1135	1269	0.871	-0.199	0.00382775	0.0395457	0.0029	0.0022	0.0025	0.0025	TRUE	0.0392
JAG1	423	353	357	145	315	289	207	181	156	312	421	414	338	331	306	241	246	263	303	254	226	293	297	267	280.39	325	250	261	286	0.803	-0.316	0.00385956	0.0397514	0.0021	0.0055	0.0045	0.0045	TRUE	0.1056
LINC00657	4737	4115	4318	1979	4558	3678	2332	2464	2445	3785	4956	5614	3780	3858	3701	3295	3552	3349	3416	3455	3546	3551	3493	3627	3551.91	3780	3399	3472	3557	0.919	-0.122	0.00388061	0.03985	0.0004	0.0015	0.001	0.001	TRUE	0.01
ZBTB40	990	930	1069	347	843	681	491	569	478	890	1124	1201	790	872	916	578	657	620	719	798	693	835	792	776	753.86	859	618	737	801	0.858	-0.221	0.00387858	0.03985	0.0027	0.0028	0.0027	0.0027	TRUE	0.0311
ATP2B4	1958	1963	1844	1223	2998	2352	904	1135	952	1539	2147	2269	1562	1840	1580	2036	2337	2142	1324	1591	1381	1444	1513	1466	1684.74	1661	2172	1432	1474	0.863	-0.213	0.00394158	0.0401545	0.0051	0.0019	0.0032	0.0032	TRUE	0.057
KMT2D	2284	2745	2142	669	1913	1144	978	1118	894	1879	2676	2401	1823	2573	1836	1114	1491	1042	1432	1568	1297	1763	1886	1551	1614.61	2077	1216	1432	1733	0.69	-0.536	0.0039379	0.0401545	0.0242	0.0019	0.0096	0.0242	TRUE	0.2641
WIPF2	868	741	790	373	768	662	410	411	423	713	873	979	693	695	677	621	599	603	601	576	613	669	615	633	632.82	688	608	597	639	0.867	-0.206	0.0039476	0.0401545	0	0.0031	0.0018	0.0018	TRUE	0.0091
NF1	2489	2393	2410	991	2561	1906	1121	1474	1153	2160	2955	3088	1986	2243	2065	1650	1996	1735	1642	2067	1672	2027	2083	1995	1930.16	2098	1794	1794	2035	0.855	-0.225	0.00398443	0.0404767	0.0072	0.0018	0.0038	0.0038	TRUE	0.1071
RC3H1	655	662	632	216	581	382	339	331	288	553	790	837	523	621	542	360	453	348	497	464	418	519	557	541	486.67	562	387	460	539	0.819	-0.288	0.00399715	0.0405575	0.0073	0.0036	0.0049	0.0049	TRUE	0.1442
AFF4	2764	2442	2404	1029	2444	1873	1160	1556	1220	2221	3022	3070	2206	2289	2060	1713	1905	1705	1699	2182	1769	2084	2130	1984	1977.19	2185	1774	1883	2066	0.862	-0.214	0.00400757	0.0405688	0.0061	0.0018	0.0034	0.0034	TRUE	0.116
DDX46	3369	2924	3061	1074	2643	2073	1639	1795	1585	3017	3740	4391	2688	2741	2623	1788	2060	1888	2401	2517	2299	2831	2636	2837	2442.39	2684	1912	2406	2768	0.896	-0.158	0.00401376	0.0405688	0.0017	0.0017	0.0017	0.0017	TRUE	0.0286
PSD3	1767	1622	1682	642	1843	1325	866	934	787	1379	2017	2114	1410	1521	1442	1069	1436	1206	1268	1310	1141	1294	1422	1366	1323.72	1458	1237	1240	1361	0.851	-0.233	0.00401226	0.0405688	0.0067	0.0021	0.0038	0.0038	TRUE	0.1212
AGO1	1736	1675	1705	702	1561	1245	882	932	920	1491	1948	2144	1385	1570	1461	1169	1217	1134	1292	1307	1334	1399	1373	1385	1335.5	1472	1173	1311	1386	0.891	-0.166	0.00405134	0.0408155	0.0009	0.0021	0.0016	0.0016	TRUE	0.0201
ARID1B	4746	4433	4372	2170	4596	3550	2376	2578	2320	3917	5235	5249	3787	4156	3747	3613	3582	3232	3480	3615	3365	3675	3690	3391	3611.1	3897	3476	3487	3585	0.895	-0.16	0.00404859	0.0408155	0.0022	0.0015	0.0019	0.0019	TRUE	0.0233
PTPN14	972	1110	884	486	1165	878	458	545	455	788	1166	1094	776	1041	758	809	908	799	671	764	660	739	822	707	787.78	858	839	698	756	0.815	-0.295	0.00406862	0.0409411	0.0111	0.0027	0.0061	0.0061	TRUE	0.2048
PITPNM2	295	266	311	142	309	275	138	138	140	262	329	350	235	249	267	236	241	250	202	193	203	246	232	226	231.79	250	242	199	235	0.797	-0.327	0.00410984	0.0413071	0	0.0064	0.004	0.004	TRUE	0.0183
NEURL4	1139	1040	1222	476	983	949	582	561	612	1056	1291	1367	909	975	1047	792	766	864	852	787	888	991	910	883	888.71	977	807	842	928	0.862	-0.214	0.0041774	0.0418379	0.0031	0.0025	0.0027	0.0027	TRUE	0.0245
EEA1	1352	1141	1164	451	1081	838	580	730	584	1134	1432	1592	1079	1070	998	751	843	763	850	1024	847	1064	1009	1029	943.71	1049	786	907	1034	0.865	-0.209	0.00420761	0.04207	0.0031	0.0024	0.0026	0.0026	TRUE	0.0757
JMY	1337	1184	1202	418	1085	833	603	716	609	1069	1568	1608	1067	1110	1030	696	846	758	883	1004	883	1003	1105	1039	952.05	1069	767	923	1049	0.864	-0.21	0.00421046	0.04207	0.0032	0.0024	0.0027	0.0027	TRUE	0.0496
DMTF1	833	659	768	284	684	568	354	401	403	675	980	1011	665	618	658	473	533	517	518	562	584	633	691	653	592.2	647	508	555	659	0.858	-0.222	0.0042506	0.0424212	0.0006	0.0032	0.0024	0.0024	TRUE	0.0188
MDN1	2274	2807	2379	641	1867	1210	871	1240	1027	2209	3140	2976	1815	2632	2039	1067	1455	1102	1276	1739	1489	2073	2213	1923	1735.13	2162	1208	1501	2070	0.695	-0.526	0.00426776	0.0424929	0.0237	0.0019	0.0094	0.0237	TRUE	0.2189
PEG10	12982	11845	11235	5892	13673	10440	5903	7189	6145	10748	14601	15441	10359	11105	9629	9809	10657	9506	8646	10080	8912	10085	10292	9977	9921.26	10364	9991	9213	10118	0.889	-0.17	0.00426585	0.0424929	0.0038	0.0013	0.0024	0.0024	TRUE	0.0415
AP1G1	1526	1293	1502	551	1297	1128	762	821	678	1310	1571	1872	1218	1212	1287	917	1011	1027	1116	1151	983	1229	1107	1210	1122.41	1239	985	1083	1182	0.875	-0.193	0.00432296	0.0428714	0.0023	0.0022	0.0023	0.0023	TRUE	0.0388
EP300	1859	1982	1711	669	1561	1059	802	985	827	1596	2186	2064	1483	1858	1466	1114	1217	964	1175	1381	1199	1497	1541	1334	1352.47	1602	1098	1252	1457	0.781	-0.356	0.00440361	0.0435568	0.0104	0.0021	0.0054	0.0104	TRUE	0.117
MAP3K6	294	270	276	164	299	244	125	133	138	263	314	322	235	253	237	273	233	222	183	186	200	247	221	208	224.86	242	243	190	225	0.787	-0.345	0.00440531	0.0435568	0	0.0065	0.005	0.005	TRUE	0.0499
TSR1	3224	2780	3056	1283	2733	2309	1566	1687	1711	2826	3626	4141	2573	2606	2619	2136	2130	2102	2294	2365	2481	2652	2556	2676	2432.49	2599	2123	2380	2628	0.916	-0.127	0.00442507	0.0436962	0	0.0017	0.001	0.001	TRUE	0.0083
ZNF106	1844	1777	1714	710	1846	1396	887	1021	871	1540	2091	2372	1471	1666	1469	1182	1439	1271	1299	1432	1263	1445	1474	1533	1411.96	1535	1297	1331	1484	0.868	-0.205	0.00442967	0.0436962	0.0041	0.002	0.0029	0.0029	TRUE	0.0562
MAPKBP1	477	408	420	178	468	356	225	203	211	380	477	486	381	382	360	296	365	324	330	285	306	357	336	314	336.27	374	328	307	336	0.819	-0.288	0.00445886	0.0438824	0.002	0.0047	0.0039	0.0039	TRUE	0.0558
C15orf39	1808	1599	1796	729	1432	1181	908	887	937	1685	2049	2073	1443	1499	1539	1214	1116	1075	1330	1244	1359	1581	1444	1339	1348.6	1494	1135	1311	1455	0.878	-0.188	0.00451762	0.0442561	0.0027	0.0021	0.0023	0.0023	TRUE	0.0335
PRDM10	474	429	413	128	287	252	193	248	205	410	490	539	378	402	354	213	224	229	283	348	297	385	345	348	317.22	378	222	309	359	0.819	-0.288	0.0045635	0.0446029	0.0016	0.005	0.004	0.004	TRUE	0.066
GOLGA4	2654	2280	2424	821	2062	1536	1275	1437	1135	2164	2808	3364	2118	2137	2077	1367	1607	1399	1867	2015	1646	2030	1979	2174	1868.07	2111	1458	1843	2061	0.873	-0.196	0.0045774	0.0446362	0.0044	0.0018	0.0028	0.0028	TRUE	0.0524
AP5B1	921	776	892	373	756	683	450	432	462	786	962	1047	735	727	764	621	589	622	659	606	670	737	678	676	673.82	742	611	645	697	0.868	-0.204	0.00459434	0.0447501	0	0.0029	0.002	0.002	TRUE	0.0167
AFF1	907	819	817	328	791	557	391	471	439	726	981	1024	724	768	700	546	617	507	573	660	637	681	691	662	647.13	731	557	623	678	0.854	-0.228	0.00464833	0.0451727	0.0027	0.003	0.0029	0.0029	TRUE	0.0617
PTCD3	2053	1798	1996	916	1929	1675	1006	1161	988	1810	2388	2588	1638	1686	1711	1525	1503	1525	1473	1628	1433	1698	1683	1672	1597.99	1678	1518	1511	1684	0.901	-0.15	0.00464511	0.0451727	0.0002	0.0019	0.0013	0.0013	TRUE	0.0275
RPRD2	1743	1547	1567	796	1718	1330	803	963	800	1404	1946	2009	1391	1450	1343	1325	1339	1211	1176	1350	1160	1317	1372	1298	1311.08	1395	1292	1229	1329	0.882	-0.182	0.00467836	0.0453093	0.002	0.0021	0.0021	0.0021	TRUE	0.0449
FUBP1	3336	2899	3056	1443	2885	2379	1630	1790	1659	2866	3797	4105	2662	2718	2619	2402	2249	2166	2387	2510	2406	2689	2676	2652	2511.41	2666	2272	2434	2672	0.913	-0.131	0.00470878	0.0454488	0.0004	0.0016	0.0011	0.0011	TRUE	0.0129
ITPR2	579	581	569	233	560	423	268	337	252	573	728	744	462	545	488	388	436	385	393	473	365	538	513	481	455.49	498	403	410	511	0.825	-0.277	0.00474242	0.04568	0.0051	0.0038	0.0043	0.0043	TRUE	0.1009
PSME4	2345	2063	2205	776	1996	1506	1044	1353	1025	2024	2728	2899	1871	1934	1890	1292	1556	1371	1529	1897	1486	1899	1923	1873	1710.14	1898	1406	1637	1898	0.863	-0.212	0.00474347	0.04568	0.0063	0.0019	0.0034	0.0034	TRUE	0.1158
MAP1B	2692	2634	2530	1038	2564	1808	1083	1503	1084	2472	3105	3300	2148	2469	2168	1728	1998	1646	1586	2107	1572	2319	2189	2132	2005.37	2262	1791	1755	2213	0.776	-0.365	0.004787	0.0459952	0.0115	0.0018	0.0052	0.0115	TRUE	0.1853
VCAN	2102	2129	1794	1270	3426	2315	844	1086	846	1606	2120	2239	1677	1996	1538	2114	2670	2108	1236	1523	1227	1507	1494	1447	1711.4	1737	2297	1329	1483	0.765	-0.386	0.00479513	0.0460213	0.0127	0.0019	0.0059	0.0127	TRUE	0.1235
DDHD1	959	749	820	360	749	661	448	430	435	690	892	1013	765	702	703	599	584	602	656	603	631	647	629	655	647.98	723	595	630	644	0.87	-0.201	0.00492347	0.0470686	0	0.003	0.002	0.002	TRUE	0.0157
PDS5A	5542	4833	5137	2192	5148	4335	2656	3093	2726	4561	6113	6789	4422	4531	4403	3649	4012	3947	3890	4337	3953	4279	4309	4387	4176.65	4452	3869	4060	4325	0.912	-0.133	0.00492637	0.0470686	0.0013	0.0015	0.0013	0.0013	TRUE	0.0217
SF3B1	8872	7380	8014	3295	7191	6128	4264	4855	4343	7326	9854	10949	7080	6919	6868	5485	5605	5580	6245	6807	6298	6874	6946	7074	6481.8	6956	5557	6450	6965	0.927	-0.109	0.00495252	0.0472125	0.0005	0.0013	0.0009	0.0009	TRUE	0.0144
SNTB2	564	566	541	273	545	414	261	319	246	464	561	602	450	531	464	454	425	377	382	447	357	435	395	389	425.55	482	419	395	406	0.823	-0.281	0.00494934	0.0472125	0.0055	0.004	0.0045	0.0045	TRUE	0.0748
ANAPC1	2038	1847	1897	695	1771	1415	1024	1101	943	1674	2301	2489	1626	1732	1626	1157	1380	1288	1500	1544	1368	1571	1622	1608	1501.77	1661	1275	1471	1600	0.886	-0.175	0.00497157	0.0473411	0.0023	0.002	0.0021	0.0021	TRUE	0.0336
CCDC88C	482	413	461	179	399	312	211	252	213	383	513	532	385	387	395	298	311	284	309	353	309	359	362	344	341.33	389	298	324	355	0.833	-0.264	0.00500526	0.0476087	0	0.0047	0.003	0.003	TRUE	0.0358
MED23	1141	1033	1005	554	1248	1003	562	591	514	909	1149	1327	911	968	861	922	973	913	823	829	745	853	810	857	872.16	913	936	799	840	0.875	-0.192	0.00503625	0.0477966	0.0011	0.0025	0.002	0.002	TRUE	0.0202
RECQL5	603	498	539	379	715	615	291	262	275	450	560	632	481	467	462	631	557	560	426	367	399	422	395	408	464.66	470	583	397	408	0.845	-0.243	0.00503271	0.0477966	0	0.0038	0.0027	0.0027	TRUE	0.0251
QTRTD1	1416	1234	1315	444	1004	919	670	750	690	1181	1525	1737	1130	1157	1127	739	783	837	981	1052	1001	1108	1075	1122	1009.27	1138	786	1011	1102	0.889	-0.17	0.00506122	0.0479801	0	0.0024	0.0015	0.0015	TRUE	0.018
KLF12	681	641	605	287	751	541	304	369	288	512	717	793	543	601	519	478	585	493	445	517	418	480	505	512	508.09	554	519	460	499	0.831	-0.267	0.0050905	0.0481505	0.0051	0.0035	0.0042	0.0042	TRUE	0.0798
SLIT2	2849	2812	2653	1451	3623	2635	1217	1591	1160	2314	3215	3263	2273	2636	2274	2416	2824	2399	1782	2231	1682	2171	2266	2108	2255.27	2394	2546	1898	2182	0.793	-0.334	0.00511088	0.0481826	0.0097	0.0017	0.0047	0.0097	TRUE	0.1412
MPP5	534	487	450	203	461	391	220	276	233	396	566	662	426	457	386	338	359	356	322	387	338	372	399	428	380.58	423	351	349	400	0.827	-0.274	0.00512854	0.0482956	0.0028	0.0043	0.0038	0.0038	TRUE	0.0509
RBM15	797	664	792	280	602	589	354	423	379	649	854	935	636	622	679	466	469	536	518	593	550	609	602	604	573.76	646	490	554	605	0.858	-0.221	0.00516281	0.0485646	0.001	0.0033	0.0025	0.0025	TRUE	0.0411
IGF1R	2670	2640	2483	941	2204	1571	1354	1450	1298	2121	2961	3104	2131	2475	2128	1567	1718	1430	1983	2033	1882	1990	2087	2006	1952.49	2245	1572	1966	2028	0.877	-0.19	0.0051842	0.0487121	0.0038	0.0018	0.0028	0.0028	TRUE	0.0484
ATP2B1	2664	2234	2375	1019	2371	1955	1226	1457	1219	2223	2850	3295	2126	2094	2035	1696	1848	1780	1796	2043	1768	2086	2009	2129	1950.85	2085	1775	1869	2075	0.896	-0.158	0.00521576	0.0489006	0.0017	0.0018	0.0017	0.0017	TRUE	0.0402
SRPK1	4412	3802	4151	1792	4120	3367	2150	2432	2195	3601	4894	5578	3521	3564	3558	2983	3211	3066	3149	3410	3183	3379	3450	3604	3339.79	3548	3087	3247	3478	0.916	-0.127	0.00523777	0.049053	0.0007	0.0015	0.0012	0.0012	TRUE	0.0117
MYH9	8025	7655	7686	3794	8053	6497	4301	4390	3975	6802	8444	8913	6404	7176	6587	6316	6276	5916	6299	6155	5765	6382	5952	5759	6249.04	6722	6169	6073	6031	0.904	-0.146	0.00527573	0.0492853	0.0022	0.0014	0.0018	0.0018	TRUE	0.0212
ROCK2	2272	1918	2036	802	1719	1474	996	1232	1096	1733	2407	2785	1813	1798	1745	1335	1340	1342	1459	1727	1589	1626	1697	1799	1605.91	1785	1339	1592	1707	0.892	-0.165	0.00528319	0.0492853	0.0016	0.0019	0.0018	0.0018	TRUE	0.0335
TRIM33	2235	1998	2099	1022	2295	1808	1034	1261	1075	1768	2506	2858	1784	1873	1799	1701	1789	1646	1514	1768	1559	1659	1766	1847	1725.44	1819	1712	1614	1757	0.888	-0.171	0.00528573	0.0492853	0.0022	0.0019	0.002	0.002	TRUE	0.0422
FIGN	301	279	324	143	277	229	126	162	144	252	355	354	240	262	278	238	216	209	185	227	209	236	250	229	231.49	260	221	207	238	0.797	-0.326	0.00529208	0.0492904	0	0.0064	0.0047	0.0047	TRUE	0.046
SMG1	2866	3099	2855	933	2557	1709	1155	1606	1246	2574	3455	3552	2287	2905	2447	1553	1993	1556	1692	2252	1807	2415	2435	2295	2136.45	2546	1701	1917	2382	0.753	-0.409	0.00530338	0.0493417	0.015	0.0017	0.0065	0.015	TRUE	0.1407
MARS2	510	450	516	179	373	335	258	252	232	397	552	610	407	422	442	298	291	305	378	353	336	372	389	394	365.68	424	298	356	385	0.84	-0.251	0.00531837	0.0493732	0	0.0045	0.0028	0.0028	TRUE	0.016
NR6A1	585	514	552	148	362	275	289	287	259	491	631	689	467	482	473	246	282	250	423	402	376	461	445	445	396.05	474	259	400	450	0.845	-0.243	0.0053143	0.0493732	0	0.0042	0.0028	0.0028	TRUE	0.0371
GLTSCR1	389	361	414	155	293	200	215	155	170	340	391	399	310	338	355	258	228	182	315	217	247	319	276	258	275.28	334	223	260	284	0.776	-0.367	0.00533117	0.0494382	0.0153	0.0055	0.0084	0.0084	TRUE	0.186
ATF7IP	2130	2029	1975	922	2319	1751	962	1233	995	1763	2445	2693	1700	1902	1693	1535	1807	1594	1409	1729	1443	1654	1723	1740	1660.8	1765	1645	1527	1706	0.866	-0.208	0.00538193	0.0497572	0.0056	0.0019	0.0033	0.0033	TRUE	0.0805
FOXJ3	1856	1439	1568	602	1311	1119	803	947	825	1433	1811	2156	1481	1349	1344	1002	1022	1019	1176	1328	1196	1345	1277	1393	1244.28	1391	1014	1233	1338	0.886	-0.174	0.00538311	0.0497572	0.0016	0.0021	0.0019	0.0019	TRUE	0.0269
BMS1	2328	2081	2192	944	2042	1614	1077	1309	1163	2038	2609	2911	1858	1951	1879	1572	1592	1470	1577	1835	1687	1912	1839	1881	1754.29	1896	1545	1700	1877	0.897	-0.156	0.0054076	0.049833	0.0013	0.0018	0.0016	0.0016	TRUE	0.0294
ITPR1	311	294	251	109	319	256	124	157	115	212	290	334	248	276	215	181	249	233	182	220	167	199	204	216	215.81	246	221	190	206	0.771	-0.375	0.00540887	0.049833	0.0096	0.0067	0.0076	0.0076	TRUE	0.1045
RUSC2	360	342	337	150	316	268	150	179	169	283	386	329	287	321	289	250	246	244	220	251	245	266	272	213	258.56	299	247	239	250	0.799	-0.323	0.00540467	0.049833	0.0042	0.0058	0.0053	0.0053	TRUE	0.1059
