# Supplementary material for: Transcriptomic Profiling of In Vitro Tumor-Stromal Cell Paracrine Crosstalk Identifies Involvement of the Integrin Signaling Pathway in the Pathogenesis of Mesenteric Fibrosis in Human Small Intestinal Neuroendocrine Neoplasms
Source: Front Oncol. 2021 Feb 24;11:629665. doi: 10.3389/fonc.2021.629665 (PMC7943728; doi:10.3389/fonc.2021.629665)
Supplement: Supplementary Table 10 — Differentially expressed genes (upregulated) in HEK293 cells exposed to KRJ-I conditioned media using RNA sequencing analysis. [file Table_10.xlsx]

## Sheet: Table S10
Id	4_HEK_SFM1	5_HEK_SFM2	6_HEK_SFM3	1_HEK_CM1	2_HEK_CM2	3_HEK_CM3	7_HEK_KCM1	8_HEK_KCM2	9_HEK_KCM3	10_HEK_PCM1	11_HEK_PCM2	12_HEK_PCM3	norm.4_HEK_SFM1	norm.5_HEK_SFM2	norm.6_HEK_SFM3	norm.1_HEK_CM1	norm.2_HEK_CM2	norm.3_HEK_CM3	norm.7_HEK_KCM1	norm.8_HEK_KCM2	norm.9_HEK_KCM3	norm.10_HEK_PCM1	norm.11_HEK_PCM2	norm.12_HEK_PCM3	baseMean	HEK_SFM	HEK_CM	HEK_KCM	HEK_PCM	FoldChange	log2FoldChange	pvalue	padj	dispGeneEst	dispFit	dispMAP	dispersion	betaConv	maxCooks
NFKBIA	577	492	512	229	519	424	557	589	621	566	780	775	460	461	439	381	405	386	816	826	901	531	550	501	554.68	453	391	848	527	1.869	0.902	6.45367e-33	5.49401e-29	0	0.0033	0.0023	0.0023	TRUE	0.0176
ATF4	8787	7600	8578	8074	16554	14146	6061	6242	6164	8116	11225	12026	7012	7125	7352	13441	12902	12881	8877	8752	8939	7615	7912	7770	9214.89	7163	13075	8856	7766	1.236	0.306	1.8777e-18	5.8191e-15	0.0002	0.0013	0.0007	0.0007	TRUE	0.0035
IFITM1	284	206	257	159	297	247	288	300	258	229	289	329	227	193	220	265	231	225	422	421	374	215	204	213	267.41	213	240	406	211	1.897	0.924	2.05066e-18	5.8191e-15	0	0.0057	0.0042	0.0042	TRUE	0.0364
OPTN	259	234	224	183	373	313	279	292	246	207	363	354	207	219	192	305	291	285	409	409	357	194	256	229	279.34	206	294	392	226	1.903	0.928	6.75844e-17	1.43836e-13	0.0038	0.0055	0.005	0.005	TRUE	0.0761
RPS3A	12617	10447	11675	7151	14726	12500	8288	8226	8229	10709	14421	15930	10068	9794	10006	11905	11477	11382	12139	11534	11934	10048	10165	10293	10895.4	9956	11588	11869	10169	1.192	0.253	4.97087e-14	8.4634e-11	0.0003	0.0013	0.0007	0.0007	TRUE	0.0037
DTX3L	372	334	363	181	429	343	319	398	329	336	418	521	297	313	311	301	334	312	467	558	477	315	295	337	359.83	307	316	501	316	1.633	0.708	1.03986e-13	1.47197e-10	0.002	0.0045	0.0037	0.0037	TRUE	0.0578
LGALS3BP	947	871	849	785	1618	1366	736	758	755	754	986	964	756	817	728	1307	1261	1244	1078	1063	1095	707	695	623	947.72	767	1271	1079	675	1.408	0.494	1.21036e-13	1.47197e-10	0.0012	0.0024	0.002	0.002	TRUE	0.0288
RPL15	19394	16781	17852	11959	23647	20608	12608	12950	12822	16807	22793	24386	15476	15732	15300	19909	18430	18764	18466	18158	18595	15770	16066	15756	17201.9	15503	19034	18406	15864	1.187	0.248	5.58902e-13	5.94742e-10	0.0004	0.0012	0.0008	0.0008	TRUE	0.0096
PSAT1	3654	3178	3494	4165	9102	7541	2347	2671	2622	3110	4279	4644	2916	2979	2994	6934	7094	6866	3438	3745	3803	2918	3016	3001	4141.99	2963	6965	3662	2978	1.236	0.306	1.77634e-12	1.68022e-09	0.0005	0.0015	0.001	0.001	TRUE	0.0173
RPS6	31412	26966	28481	17185	34232	29251	20304	21774	19974	27860	38022	40146	25066	25280	24409	28609	26680	26634	29738	30530	28967	26140	26801	25939	27066.3	24918	27308	29745	26293	1.194	0.255	2.41049e-12	2.05205e-09	0.0007	0.0012	0.0009	0.0009	TRUE	0.0104
RPL24	16390	14171	15461	9447	18812	16010	10559	11088	10839	15144	20175	21588	13079	13285	13251	15727	14662	14578	15465	15547	15719	14209	14221	13948	14474.3	13205	14989	15577	14126	1.18	0.238	4.06916e-12	3.14916e-09	0.0004	0.0012	0.0008	0.0008	TRUE	0.0109
RPS7	11835	10273	11206	6028	12783	10544	7519	7809	7775	10927	14639	15552	9444	9631	9604	10035	9963	9601	11013	10949	11276	10253	10319	10048	10177.9	9560	9866	11079	10207	1.159	0.213	4.65754e-11	3.04997e-08	0.0001	0.0013	0.0006	0.0006	TRUE	0.0034
EEF1A1	106571	94294	97755	65718	130252	114000	69174	72840	70393	91991	115277	124466	85042	88399	83779	109406	101518	103802	101316	102133	102086	86313	81255	80420	93789.1	85740	104909	101845	82663	1.188	0.248	6.84628e-11	4.05485e-08	0.0009	0.0012	0.001	0.001	TRUE	0.0091
LRRC75A-AS1	12482	10995	11878	8646	17637	15506	8021	8333	8379	10909	15219	16200	9960	10308	10180	14394	13746	14119	11748	11684	12151	10236	10727	10467	11643.4	10149	14086	11861	10477	1.169	0.225	7.14469e-11	4.05485e-08	0.0003	0.0013	0.0008	0.0008	TRUE	0.0028
RPL13A	36192	31513	33259	23355	44009	37098	24854	24989	24604	32374	43684	45085	28881	29543	28504	38881	34300	33779	36403	35038	35681	30376	30791	29130	32609	28976	35653	35707	30099	1.232	0.301	1.05753e-10	5.62675e-08	0.0019	0.0012	0.0015	0.0015	TRUE	0.038
TPT1	16728	14092	15334	8067	17705	15145	10323	10749	10480	15246	21021	22979	13349	13211	13142	13430	13799	13790	15120	15072	15198	14305	14817	14847	14173.3	13234	13673	15130	14656	1.143	0.193	1.18953e-10	5.95677e-08	0.0001	0.0012	0.0006	0.0006	TRUE	0.0026
RPL41	9504	8352	9085	6105	11676	10551	6660	6408	6861	8642	10801	11808	7584	7830	7786	10163	9100	9607	9755	8985	9950	8109	7613	7629	8675.98	7733	9623	9563	7784	1.237	0.306	1.51512e-10	7.1657e-08	0.0017	0.0013	0.0015	0.0015	TRUE	0.0171
AMBN	366	351	341	198	395	365	301	326	318	326	454	515	292	329	292	330	308	332	441	457	461	306	320	333	350.08	304	323	453	320	1.491	0.576	3.77881e-10	1.60845e-07	0	0.0046	0.0031	0.0031	TRUE	0.0274
RPS20	12596	11170	11827	7130	14204	12109	8120	8474	8759	11239	15536	16334	10051	10472	10136	11870	11071	11026	11893	11882	12703	10545	10951	10554	11096.1	10220	11322	12159	10683	1.19	0.251	5.82272e-10	2.25313e-07	0.0009	0.0013	0.0011	0.0011	TRUE	0.0105
SDC4	491	394	408	204	481	426	412	349	387	389	512	618	392	369	350	340	375	388	603	489	561	365	361	399	416.04	370	368	551	375	1.487	0.573	5.70893e-10	2.25313e-07	0.0029	0.0041	0.0037	0.0037	TRUE	0.0563
RPSA	14851	13190	14040	8422	16781	14664	9618	9794	9855	13353	17561	19042	11851	12365	12033	14021	13079	13352	14087	13733	14292	12529	12378	12303	13001.9	12083	13484	14037	12403	1.162	0.216	8.01449e-10	2.85637e-07	0.0004	0.0013	0.0008	0.0008	TRUE	0.0071
TXNIP	849	744	715	1655	3426	2971	580	702	600	627	991	972	677	697	613	2755	2670	2705	850	984	870	588	699	628	1228.1	662	2710	901	638	1.361	0.445	1.30591e-09	4.27584e-07	0.003	0.0021	0.0024	0.0024	TRUE	0.0402
RPS11	28318	24692	25989	16284	30799	27541	18305	18979	19194	25727	33819	35543	22597	23148	22273	27109	24005	25077	26811	26611	27836	24139	23838	22965	24700.8	22673	25397	27086	23647	1.195	0.257	1.72905e-09	5.45163e-07	0.0013	0.0012	0.0013	0.0013	TRUE	0.021
RPL9	15714	13400	14657	8068	18186	15051	9981	10036	10374	13847	18556	21116	12540	12562	12561	13431	14174	13705	14619	14072	15045	12992	13080	13644	13535.4	12554	13770	14579	13239	1.161	0.216	2.66533e-09	8.10355e-07	0.0005	0.0013	0.0009	0.0009	TRUE	0.0057
RPL27	18855	16691	17818	10781	19893	16811	12612	13422	13156	17140	23156	23981	15046	15648	15271	17948	15505	15307	18472	18820	19079	16082	16322	15495	16582.8	15322	16253	18790	15966	1.226	0.295	3.61474e-09	1.06111e-06	0.0023	0.0012	0.0017	0.0017	TRUE	0.05
RPL38	14606	12696	14048	8600	16281	13921	9819	9906	10087	13726	17881	18762	11655	11902	12040	14317	12689	12676	14381	13890	14628	12879	12604	12123	12982	11866	13227	14300	12535	1.205	0.269	4.59629e-09	1.2622e-06	0.0016	0.0013	0.0014	0.0014	TRUE	0.0309
HELZ2	500	452	427	414	727	646	419	368	430	341	499	479	399	424	366	689	567	588	614	516	624	320	352	309	480.6	396	615	585	327	1.475	0.561	5.21528e-09	1.38743e-06	0.0056	0.0037	0.0043	0.0043	TRUE	0.0613
RPS27	13960	12296	12991	8377	15750	14007	9058	9700	9538	12254	15310	16515	11140	11527	11134	13946	12275	12754	13267	13601	13832	11498	10792	10671	12203	11267	12992	13567	10987	1.204	0.268	5.48578e-09	1.41517e-06	0.0016	0.0013	0.0014	0.0014	TRUE	0.0246
RPS29	4135	3622	4111	2470	4760	3959	2834	2866	3115	3713	5162	5477	3300	3396	3523	4112	3710	3605	4151	4019	4517	3484	3639	3539	3749.44	3406	3809	4229	3554	1.242	0.312	6.06339e-09	1.51817e-06	0.0022	0.0015	0.0018	0.0018	TRUE	0.0275
RPL11	24893	20980	22877	13328	26503	23436	15118	16052	15862	21854	29697	31468	19864	19668	19606	22188	20656	21339	22143	22507	23004	20505	20932	20332	21062.2	19713	21394	22551	20590	1.144	0.194	6.39383e-09	1.55516e-06	0.0004	0.0012	0.0008	0.0008	TRUE	0.0063
RPS15A	18264	15865	16985	8865	20327	16843	11192	12189	11769	16751	22932	24588	14574	14873	14557	14758	15843	15336	16392	17091	17068	15717	16164	15887	15688.4	14668	15312	16850	15923	1.149	0.2	7.25104e-09	1.62442e-06	0.0004	0.0012	0.0008	0.0008	TRUE	0.0059
UBB	13633	11652	12681	7024	15007	12550	8290	8693	8557	12918	16977	18314	10879	10924	10868	11693	11696	11427	12142	12189	12410	12121	11967	11833	11679	10890	11605	12247	11974	1.125	0.169	8.94363e-09	1.95223e-06	0	0.0013	0.0005	0.0005	TRUE	0.0011
RPL12	18209	15773	16692	12608	24029	20169	11843	12254	11937	16205	21724	22898	14531	14787	14306	20990	18728	18365	17346	17182	17311	15205	15313	14795	16571.4	14541	19361	17280	15104	1.188	0.249	1.47708e-08	2.92428e-06	0.0014	0.0012	0.0013	0.0013	TRUE	0.0325
RPL26	14165	11941	12503	7081	14646	12367	8588	9341	8578	11945	15822	17639	11304	11195	10715	11788	11415	11261	12578	13098	12440	11208	11152	11397	11629.2	11071	11488	12705	11252	1.148	0.199	2.11534e-08	4.00175e-06	0.0004	0.0013	0.0008	0.0008	TRUE	0.0048
RPL3	41424	36505	39086	27670	56120	49313	26311	26381	27041	36866	48842	51859	33056	34223	33498	46065	43740	44901	38537	36990	39216	34590	34427	33507	37729.1	33592	44902	38248	34175	1.139	0.187	2.84228e-08	5.26007e-06	0.0005	0.0012	0.0008	0.0008	TRUE	0.0051
ITM2B	2237	1818	1909	1330	2725	2373	1537	1463	1371	1908	2618	2806	1785	1704	1636	2214	2124	2161	2251	2051	1988	1790	1845	1813	1946.97	1708	2166	2097	1816	1.227	0.295	3.40022e-08	6.15873e-06	0.0009	0.0018	0.0015	0.0015	TRUE	0.0248
HNRNPA1	34131	30000	31744	21947	43219	36878	21466	22325	22036	29930	39482	42970	27236	28125	27205	36537	33685	33579	31440	31303	31957	28083	27830	27764	30395.3	27522	34600	31567	27892	1.147	0.198	3.65834e-08	6.37739e-06	0.0007	0.0012	0.0009	0.0009	TRUE	0.0144
RPL35A	14648	13122	14487	8504	16674	14360	9964	9711	10266	13672	17448	19398	11689	12302	12416	14157	12996	13075	14594	13616	14888	12828	12299	12533	13116.1	12136	13409	14366	12553	1.184	0.243	3.67077e-08	6.37739e-06	0.0014	0.0013	0.0013	0.0013	TRUE	0.0141
ASNS	3241	2802	2856	4587	10275	8330	1923	2373	2240	2587	3541	3791	2586	2627	2448	7636	8008	7585	2817	3327	3249	2427	2496	2449	3971.28	2554	7743	3131	2457	1.226	0.294	6.10514e-08	1.03946e-05	0.0021	0.0015	0.0017	0.0017	TRUE	0.0465
BTG1	1261	1044	1153	707	1392	1203	882	904	814	1013	1468	1614	1006	979	988	1177	1085	1095	1292	1268	1180	950	1035	1043	1091.53	991	1119	1247	1009	1.258	0.331	6.3377e-08	1.0579e-05	0.0007	0.0023	0.0017	0.0017	TRUE	0.0145
YBX3	10914	9266	10545	5832	11295	10005	7223	7226	6928	8957	12114	12789	8709	8687	9037	9709	8803	9110	10579	10132	10047	8404	8539	8263	9168.34	8811	9207	10253	8402	1.164	0.219	6.89133e-08	1.1119e-05	0.0008	0.0013	0.0011	0.0011	TRUE	0.0132
PLSCR1	619	536	640	288	656	524	492	477	463	556	700	835	494	502	548	479	511	477	721	669	671	522	493	540	552.36	515	489	687	518	1.334	0.416	7.42948e-08	1.17124e-05	0	0.0033	0.0024	0.0024	TRUE	0.0192
EEF1G	34879	29954	32413	20421	39382	35909	22427	22935	21719	31575	42574	44345	27833	28081	27779	33997	30694	32697	32848	32158	31498	29626	30009	28652	30489.3	27898	32463	32168	29429	1.153	0.205	8.8132e-08	1.30851e-05	0.0009	0.0012	0.001	0.001	TRUE	0.014
RPL35	12288	10820	11396	7409	12942	11216	8479	8787	8436	11876	15958	16033	9806	10144	9767	12334	10087	10213	12419	12321	12234	11143	11248	10359	11006.2	9906	10878	12325	10917	1.244	0.315	8.90632e-08	1.30851e-05	0.0039	0.0013	0.0024	0.0024	TRUE	0.0823
PTTG1IP	2269	1984	2180	1241	2489	2344	1549	1541	1520	2199	2894	3199	1811	1860	1868	2066	1940	2134	2269	2161	2204	2063	2040	2067	2040.26	1846	2047	2211	2057	1.198	0.26	9.42104e-08	1.33669e-05	0.0004	0.0018	0.0012	0.0012	TRUE	0.0145
YPEL3	575	488	587	241	461	398	501	427	431	484	690	684	459	457	503	401	359	362	734	599	625	454	486	442	490.19	473	374	653	461	1.378	0.463	9.35357e-08	1.33669e-05	0.003	0.0036	0.0034	0.0034	TRUE	0.0685
RPL32	18580	15913	17036	10971	21038	17697	11589	12559	11988	16631	22502	23569	14827	14918	14600	18264	16397	16114	16974	17610	17385	15604	15861	15228	16148.6	14782	16925	17323	15564	1.172	0.229	1.09141e-07	1.49171e-05	0.0013	0.0012	0.0013	0.0013	TRUE	0.0286
RPL7	20830	17949	19190	10854	22024	18853	12470	13516	13070	18649	24360	26842	16622	16827	16446	18070	17165	17166	18264	18952	18955	17498	17171	17343	17539.9	16632	17467	18724	17337	1.126	0.171	1.23203e-07	1.5946e-05	0.0003	0.0012	0.0007	0.0007	TRUE	0.0053
RPL30	14048	12218	13076	8468	16436	14160	8832	9184	9135	12533	16763	17670	11210	11454	11206	14097	12810	12893	12936	12877	13248	11759	11816	11417	12310.4	11290	13267	13020	11664	1.153	0.206	1.45099e-07	1.84362e-05	0.0008	0.0013	0.001	0.001	TRUE	0.0177
GNB2L1	53665	46257	48833	34128	66501	58057	33407	34648	33774	47811	64300	66907	42824	43365	41851	56816	51831	52863	48930	48582	48980	44860	45323	43230	47454.6	42680	53837	48831	44471	1.144	0.194	1.69017e-07	2.08528e-05	0.0008	0.0012	0.001	0.001	TRUE	0.0142
ARRDC4	1322	1188	1068	1294	2740	2269	829	1009	938	982	1444	1518	1055	1114	915	2154	2136	2066	1214	1415	1360	921	1018	981	1362.42	1028	2119	1330	973	1.295	0.372	1.73896e-07	2.11482e-05	0.0035	0.002	0.0027	0.0027	TRUE	0.055
RPS8	49492	43593	47002	29085	56050	49223	32405	32353	32834	44471	55000	62774	39494	40868	40282	48420	43685	44820	47462	45364	47617	41726	38768	40560	43255.4	40215	45642	46814	40351	1.164	0.219	1.79092e-07	2.14733e-05	0.0013	0.0012	0.0012	0.0012	TRUE	0.0172
RSL24D1	2591	2169	2378	1616	3429	2978	1650	1699	1650	2244	3102	3458	2068	2033	2038	2690	2673	2712	2417	2382	2393	2105	2187	2234	2327.63	2046	2692	2397	2175	1.171	0.228	2.00904e-07	2.32862e-05	0	0.0017	0.0009	0.0009	TRUE	0.0045
TP53	2423	2143	2191	1349	2672	2200	1562	1707	1581	2056	2804	3029	1934	2009	1878	2246	2083	2003	2288	2393	2293	1929	1976	1957	2082.38	1940	2111	2325	1954	1.199	0.262	2.17947e-07	2.44129e-05	0.0006	0.0017	0.0013	0.0013	TRUE	0.0164
PRSS23	1673	1429	1521	1527	3024	2600	1048	1189	1107	1525	2102	2268	1335	1340	1304	2542	2357	2367	1535	1667	1605	1431	1482	1465	1702.51	1326	2422	1602	1459	1.209	0.274	2.27362e-07	2.50557e-05	0.0003	0.0019	0.0012	0.0012	TRUE	0.01
TSPAN3	5470	4608	4859	2923	6403	5511	3347	3497	3379	4950	6889	7242	4365	4320	4164	4866	4990	5018	4902	4903	4900	4644	4856	4679	4717.44	4283	4958	4902	4726	1.144	0.195	2.29572e-07	2.50557e-05	0.0002	0.0014	0.0008	0.0008	TRUE	0.0036
RPL10A	17998	15836	17415	10200	20549	17723	11509	11557	11764	16523	22107	23318	14362	14846	14925	16981	16016	16138	16857	16205	17061	15503	15583	15066	15795.1	14711	16378	16708	15384	1.136	0.184	2.69423e-07	2.78509e-05	0.0005	0.0012	0.0008	0.0008	TRUE	0.0061
EIF1	11842	9959	10979	7237	15149	12827	7263	7317	7415	10428	14025	15672	9450	9336	9409	12048	11807	11679	10638	10260	10753	9784	9886	10126	10431.4	9398	11845	10550	9932	1.122	0.167	3.22853e-07	3.23347e-05	0.0002	0.0013	0.0007	0.0007	TRUE	0.0036
NFKB2	705	554	688	316	569	547	503	509	541	645	752	834	563	519	590	526	443	498	737	714	785	605	530	539	587.36	557	489	745	558	1.336	0.418	3.79134e-07	3.75299e-05	0.003	0.0032	0.0031	0.0031	TRUE	0.0426
SUMO2	3640	3008	3221	2162	4493	3780	2163	2354	2319	3328	4353	4770	2905	2820	2760	3599	3502	3442	3168	3301	3363	3123	3068	3082	3177.73	2828	3514	3277	3091	1.159	0.212	4.12141e-07	3.8984e-05	0.0001	0.0015	0.0009	0.0009	TRUE	0.0051
RPS13	9732	8305	9018	4965	10641	8777	5931	6175	6267	8509	11709	13131	7766	7786	7729	8266	8294	7992	8687	8658	9089	7984	8253	8484	8248.89	7760	8184	8811	8240	1.135	0.183	4.36958e-07	4.08772e-05	0.0003	0.0013	0.0008	0.0008	TRUE	0.0046
RPL27A	16627	14424	15253	9688	18576	15642	10655	10694	10998	15092	19650	21228	13268	13522	13072	16128	14478	14243	15606	14995	15950	14160	13851	13716	14415.8	13287	14950	15517	13909	1.168	0.224	4.66673e-07	4.31825e-05	0.0015	0.0012	0.0013	0.0013	TRUE	0.0284
RPS25	13918	11817	12838	7641	15523	13146	8762	8587	8993	11975	15314	17164	11106	11078	11003	12721	12099	11970	12833	12040	13042	11236	10794	11090	11751	11062	12263	12638	11040	1.142	0.192	4.92597e-07	4.41419e-05	0.0007	0.0013	0.001	0.001	TRUE	0.0105
RPL23	21468	18583	19923	11879	22582	19351	13392	14479	13695	19301	26049	27605	17131	17421	17075	19776	17600	17620	19615	20302	19861	18110	18361	17836	18392.3	17209	18332	19926	18102	1.158	0.212	5.04352e-07	4.47245e-05	0.0012	0.0012	0.0012	0.0012	TRUE	0.0284
RPL29	19901	17307	17780	13338	24521	21371	12899	13269	12799	18228	23908	25241	15881	16225	15238	22205	19112	19459	18893	18605	18561	17103	16852	16309	17870.2	15781	20259	18686	16755	1.184	0.244	5.63062e-07	4.84998e-05	0.0021	0.0012	0.0016	0.0016	TRUE	0.0426
RPL34	9028	7930	8991	4410	9829	8380	5781	5907	6072	8124	10617	12026	7204	7434	7706	7342	7661	7630	8467	8283	8806	7623	7484	7770	7784.05	7448	7544	8519	7626	1.144	0.194	5.64017e-07	4.84998e-05	0.0006	0.0013	0.0009	0.0009	TRUE	0.0056
EIF4EBP1	2572	2151	2377	2675	4888	4183	1692	1708	1779	2312	3086	3254	2052	2017	2037	4453	3810	3809	2478	2395	2580	2169	2175	2102	2673.16	2035	4024	2484	2149	1.22	0.287	5.81818e-07	4.95302e-05	0.002	0.0016	0.0019	0.0019	TRUE	0.0499
H1F0	2124	1803	1944	1119	2009	1935	1472	1385	1455	1766	2365	2485	1695	1690	1666	1863	1566	1762	2156	1942	2110	1657	1667	1606	1781.63	1684	1730	2069	1643	1.229	0.297	6.48468e-07	5.41216e-05	0.0019	0.0018	0.002	0.002	TRUE	0.0439
RPS26	2402	2070	2208	1256	2266	1841	1630	1754	1569	2270	2980	3176	1917	1941	1892	2091	1766	1676	2387	2459	2275	2130	2101	2052	2057.31	1917	1844	2374	2094	1.239	0.309	6.5517e-07	5.41501e-05	0.0033	0.0017	0.0023	0.0023	TRUE	0.0745
STAT1	1142	979	1006	493	1110	935	781	861	716	899	1343	1409	911	918	862	821	865	851	1144	1207	1038	844	947	910	943.21	897	846	1130	900	1.26	0.333	6.74777e-07	5.47084e-05	0.0016	0.0024	0.0021	0.0021	TRUE	0.0298
PCK2	925	857	870	1198	2355	2169	632	668	688	735	953	1126	738	803	746	1994	1835	1975	926	937	998	690	672	728	1086.75	762	1935	954	697	1.252	0.324	8.60743e-07	6.75032e-05	0.0011	0.0023	0.0018	0.0018	TRUE	0.0131
RPS2	34790	31105	32509	25087	47339	41366	22423	22923	23283	31478	40247	43207	27762	29160	27861	41764	36896	37665	32842	32142	33766	29535	28369	27917	32140	28261	38775	32917	28607	1.165	0.22	1.0418e-06	7.84854e-05	0.0016	0.0012	0.0014	0.0014	TRUE	0.0276
ERH	3772	3173	3391	1684	3604	3123	2271	2479	2312	3477	4766	5119	3010	2975	2906	2803	2809	2844	3326	3476	3353	3262	3359	3307	3119.27	2964	2819	3385	3309	1.142	0.192	1.58193e-06	0.000108799	0	0.0015	0.0008	0.0008	TRUE	0.0034
MSX1	647	589	636	263	511	496	520	485	450	580	807	858	516	552	545	438	398	452	762	680	653	544	569	554	555.25	538	429	698	556	1.298	0.377	1.58361e-06	0.000108799	0.0011	0.0033	0.0026	0.0026	TRUE	0.0365
RPL4	50844	43214	45344	28976	58656	51425	30206	32718	30384	43087	59283	62570	40573	40512	38861	48239	45716	46825	44241	45876	44064	40427	41787	40428	43129.1	39982	46927	44727	40881	1.119	0.162	1.57792e-06	0.000108799	0.0005	0.0012	0.0008	0.0008	TRUE	0.0037
RPS3	39014	35325	38476	22996	48294	40224	26109	24869	27539	36358	46942	50897	31133	33117	32975	38283	37640	36626	38241	34870	39938	34114	33088	32886	35242.5	32408	37516	37683	33363	1.163	0.218	1.50823e-06	0.000108799	0.0016	0.0012	0.0014	0.0014	TRUE	0.0261
TMOD1	1024	880	899	435	890	776	696	762	640	910	1254	1442	817	825	770	724	694	707	1019	1068	928	854	884	932	851.87	804	708	1005	890	1.251	0.323	1.55781e-06	0.000108799	0.001	0.0026	0.002	0.002	TRUE	0.0267
RPS23	19560	17022	18511	10800	22088	18936	11602	12758	12781	17644	23317	25713	15609	15958	15864	17980	17215	17242	16993	17889	18535	16555	16435	16614	16907.4	15810	17479	17806	16535	1.126	0.172	1.79744e-06	0.000121441	0.0006	0.0012	0.0009	0.0009	TRUE	0.0097
RPL19	30043	25447	27005	16033	31305	27420	18001	19268	18588	26986	36281	37720	23974	23856	23144	26691	24399	24967	26365	27017	26957	25320	25573	24372	25219.7	23658	25352	26780	25088	1.132	0.179	2.03466e-06	0.000133239	0.0008	0.0012	0.001	0.001	TRUE	0.0128
RAN	12521	10482	11426	5920	12992	11063	7402	7703	7607	11625	15420	17012	9992	9827	9792	9856	10126	10073	10841	10801	11032	10907	10869	10992	10425.7	9870	10018	10891	10923	1.103	0.142	2.09331e-06	0.000136033	0	0.0013	0.0005	0.0005	TRUE	0.0011
PLP2	3315	2750	2913	2231	4258	3674	2105	2144	2074	3006	4239	4361	2645	2578	2497	3714	3319	3345	3083	3006	3008	2820	2988	2818	2985.11	2573	3459	3032	2875	1.178	0.237	2.16211e-06	0.00013944	0.0011	0.0016	0.0014	0.0014	TRUE	0.0231
RPL18A	10922	9836	10568	6950	12284	10412	7945	7276	8105	10467	13493	13790	8716	9221	9057	11570	9574	9481	11637	10202	11754	9821	9511	8910	9954.44	8998	10208	11198	9414	1.244	0.316	2.20751e-06	0.000141297	0.0055	0.0013	0.0031	0.0031	TRUE	0.0819
RPL7A	31817	27891	29025	19893	39902	33854	19454	20171	19997	27892	37494	39560	25390	26147	24875	33117	31099	30825	28493	28283	29000	26170	26428	25561	27949.2	25471	31680	28592	26053	1.123	0.167	2.54696e-06	0.000158265	0.0006	0.0012	0.0009	0.0009	TRUE	0.0094
GGH	1139	939	1036	629	1364	1137	748	780	735	1012	1472	1589	909	880	888	1047	1063	1035	1096	1094	1066	950	1038	1027	1007.63	892	1048	1085	1005	1.216	0.282	2.63304e-06	0.000162428	0	0.0024	0.0014	0.0014	TRUE	0.0126
RPL37	20445	17525	18993	11033	20477	17224	12927	13376	13829	18661	24656	25752	16315	16429	16278	18368	15960	15683	18934	18755	20055	17509	17379	16639	17358.6	16341	16670	19248	17176	1.178	0.236	2.90158e-06	0.000176437	0.0024	0.0012	0.0018	0.0018	TRUE	0.0477
RPS16	23367	20503	22840	14309	26140	22950	15838	15329	16448	21703	28562	29070	18647	19221	19575	23821	20373	20897	23197	21494	23853	20363	20132	18783	20863.1	19148	21697	22848	19759	1.193	0.255	3.19732e-06	0.000191681	0.0031	0.0012	0.0021	0.0021	TRUE	0.0444
RPS27L	864	775	821	402	942	759	559	631	640	864	1158	1271	689	727	704	669	734	691	819	885	928	811	816	821	774.5	707	698	877	816	1.242	0.313	3.40933e-06	0.000200163	0	0.0027	0.0018	0.0018	TRUE	0.0197
UBA52	12051	10164	11147	7086	13290	10843	7851	7853	7849	11023	15048	15353	9617	9529	9553	11797	10358	9873	11499	11011	11383	10343	10607	9920	10457.4	9566	10676	11298	10290	1.181	0.24	3.76873e-06	0.000219748	0.0025	0.0013	0.0018	0.0018	TRUE	0.0502
BTF3	15090	12481	13333	8002	16445	14139	8933	9564	8897	13206	18550	19692	12042	11701	11427	13322	12817	12874	13084	13410	12903	12391	13075	12723	12647.4	11723	13004	13132	12730	1.12	0.164	4.03371e-06	0.000230463	0.0004	0.0013	0.0008	0.0008	TRUE	0.0035
TXNDC5	275	218	220	116	227	193	296	241	159	196	324	289	219	204	189	193	177	176	434	338	231	184	228	187	229.93	204	182	334	200	1.635	0.71	4.38164e-06	0.000248672	0.0259	0.0064	0.0129	0.0129	TRUE	0.0507
RPS21	9898	8941	10229	5547	11184	9622	6906	6421	7561	9423	12505	13037	7898	8382	8767	9235	8717	8761	10115	9003	10965	8841	8814	8423	8993.52	8349	8904	10028	8693	1.201	0.264	4.59266e-06	0.000257219	0.0034	0.0013	0.0023	0.0023	TRUE	0.0489
CAMLG	1671	1441	1553	1224	2534	2255	1063	1088	1119	1532	2054	2259	1333	1351	1331	2038	1975	2053	1557	1526	1623	1437	1448	1460	1594.28	1338	2022	1569	1448	1.172	0.229	5.284e-06	0.000290211	0	0.0019	0.001	0.001	TRUE	0.0055
HLA-A	875	791	838	558	1079	965	648	592	643	869	1024	1126	698	742	718	929	841	879	949	830	932	815	722	728	815.24	719	883	904	755	1.257	0.33	5.40512e-06	0.000293081	0.0019	0.0026	0.0024	0.0024	TRUE	0.0304
HLA-B	367	314	383	288	513	494	291	271	308	357	433	464	293	294	328	479	400	450	426	380	447	335	305	300	369.78	305	443	418	313	1.368	0.452	5.38615e-06	0.000293081	0.003	0.0044	0.004	0.004	TRUE	0.0457
RPL6	18765	15928	17096	9789	19920	16796	11306	12700	11128	16488	22526	23918	14974	14932	14652	16297	15526	15293	16559	17807	16138	15470	15878	15454	15748.4	14853	15705	16835	15601	1.134	0.181	5.63717e-06	0.00030373	0.0009	0.0012	0.0011	0.0011	TRUE	0.0156
PMAIP1	3366	2847	3116	2175	4719	4158	2107	2183	2091	2968	4066	4642	2686	2669	2670	3621	3678	3786	3086	3061	3032	2785	2866	2999	3078.33	2675	3695	3060	2883	1.144	0.194	5.85366e-06	0.00031341	0.0003	0.0016	0.0009	0.0009	TRUE	0.0077
CSRP2	677	566	617	417	979	851	451	456	512	584	872	903	540	531	529	694	763	775	661	639	743	548	615	583	635.02	533	744	681	582	1.276	0.352	5.97285e-06	0.000316338	0.0013	0.0031	0.0025	0.0025	TRUE	0.0365
NFU1	451	398	442	316	726	619	308	345	353	433	587	669	360	373	379	526	566	564	451	484	512	406	414	432	455.54	371	552	482	417	1.302	0.381	6.27053e-06	0.000317744	0	0.0038	0.0025	0.0025	TRUE	0.0179
PTMA	20223	16785	18368	9259	16570	14593	12917	13444	12607	18762	23460	26896	16138	15736	15742	15414	12915	13288	18919	18851	18283	17604	16536	17378	16400.2	15872	13872	18684	17173	1.177	0.235	6.26497e-06	0.000317744	0.0027	0.0012	0.0019	0.0019	TRUE	0.0568
RPS12	19038	16857	18498	10681	21493	18222	12509	11886	13503	17247	22604	24751	15192	15803	15853	17782	16752	16592	18321	16666	19582	16182	15933	15992	16720.9	15616	17042	18190	16036	1.165	0.22	6.21773e-06	0.000317744	0.002	0.0012	0.0016	0.0016	TRUE	0.0329
RPS24	21110	17401	18521	10793	21282	17722	12644	13546	12611	18709	23936	26518	16846	16313	15873	17968	16587	16137	18519	18994	18289	17554	16872	17134	17257.1	16344	16897	18601	17187	1.138	0.187	6.62241e-06	0.000333589	0.0011	0.0012	0.0012	0.0012	TRUE	0.0183
RPL37A	21324	18749	20465	12155	22760	19565	13928	13910	14446	19618	24222	26210	17016	17577	17539	20235	17739	17815	20400	19504	20950	18407	17073	16935	18432.5	17377	18596	20285	17472	1.167	0.223	8.51475e-06	0.000421431	0.0023	0.0012	0.0018	0.0018	TRUE	0.0358
EMP3	765	643	756	456	856	791	559	496	586	739	1025	1073	610	603	648	759	667	720	819	695	850	693	722	693	706.74	620	715	788	703	1.269	0.344	9.06245e-06	0.000443383	0.0024	0.0029	0.0027	0.0027	TRUE	0.0626
RPS19	27032	24273	26121	16965	32455	27263	17912	17593	18643	25795	33165	34135	21571	22756	22386	28243	25295	24824	26235	24668	27037	24203	23377	22055	24387.5	22238	26121	25980	23212	1.168	0.224	1.08059e-05	0.000516803	0.0025	0.0012	0.0018	0.0018	TRUE	0.0306
RPL13	26216	22724	25161	18128	32399	29202	18078	16827	18113	23811	31114	31146	20920	21303	21564	30179	25252	26590	26478	23594	26268	22341	21931	20124	23878.7	21262	27340	25447	21465	1.197	0.259	1.18345e-05	0.000548516	0.0039	0.0012	0.0025	0.0025	TRUE	0.0501
CPE	2516	2083	2119	1618	3593	3178	1564	1591	1530	2052	2846	2936	2008	1953	1816	2694	2800	2894	2291	2231	2219	1925	2006	1897	2227.76	1926	2796	2247	1943	1.167	0.222	1.26382e-05	0.000575341	0.0009	0.0017	0.0013	0.0013	TRUE	0.0151
RPL31	15536	13481	15029	8258	17999	16085	9851	9627	10619	13963	18178	20325	12398	12638	12880	13748	14028	14646	14428	13499	15400	13101	12813	13132	13559.3	12639	14141	14442	13015	1.143	0.192	1.25784e-05	0.000575341	0.0014	0.0013	0.0013	0.0013	TRUE	0.0206
GLTSCR2	7128	6273	6907	4775	8675	7882	4974	4513	4966	6147	8203	8527	5688	5881	5919	7949	6761	7177	7285	6328	7202	5768	5782	5509	6437.5	5829	7296	6938	5686	1.19	0.251	1.41529e-05	0.000634124	0.0032	0.0013	0.0022	0.0022	TRUE	0.0364
SAP18	2381	2095	2228	1403	2720	2357	1516	1555	1563	2243	2950	3240	1900	1964	1909	2336	2120	2146	2220	2180	2267	2105	2079	2093	2110.01	1924	2201	2222	2092	1.155	0.208	1.47974e-05	0.000659529	0.0002	0.0017	0.0011	0.0011	TRUE	0.015
PPP1R14B	1513	1311	1563	729	1248	1152	1157	1122	999	1430	1874	1900	1207	1229	1340	1214	973	1049	1695	1573	1449	1342	1321	1228	1301.51	1259	1079	1572	1297	1.249	0.321	1.54717e-05	0.000678922	0.005	0.0021	0.0032	0.0032	TRUE	0.0641
RPL14	18131	15720	16371	11041	20796	17876	11081	12513	11130	16162	21524	22825	14468	14737	14030	18381	16208	16277	16230	17545	16141	15164	15172	14748	15758.5	14412	16955	16639	15028	1.155	0.207	1.7299e-05	0.000751358	0.002	0.0012	0.0016	0.0016	TRUE	0.0325
ASS1	996	834	1003	1474	2856	2532	698	660	691	849	1104	1224	795	782	860	2454	2226	2305	1022	925	1002	797	778	791	1228.09	812	2328	983	789	1.21	0.275	1.94782e-05	0.000826882	0.0011	0.0021	0.0017	0.0017	TRUE	0.0159
LARP6	585	474	588	360	742	654	403	414	420	502	689	735	467	444	504	599	578	595	590	580	609	471	486	475	533.31	472	591	593	477	1.257	0.33	1.95235e-05	0.000826882	0	0.0034	0.0022	0.0022	TRUE	0.0206
RPL5	41107	34983	37223	20497	44770	38259	24148	24978	24292	35992	47783	53138	32803	32796	31901	34123	34894	34836	35369	35023	35229	33770	33681	34334	34063.2	32500	34618	35207	33928	1.083	0.115	2.08805e-05	0.000875642	0.0001	0.0012	0.0005	0.0005	TRUE	0.0016
ECI1	1598	1385	1571	1150	2435	2173	1103	1025	1113	1461	1850	1901	1275	1298	1346	1914	1898	1979	1616	1437	1614	1371	1304	1228	1523.41	1306	1930	1556	1301	1.19	0.251	2.1182e-05	0.000883934	0.0014	0.002	0.0017	0.0017	TRUE	0.0268
SNRPD2	5375	4553	5061	2851	5668	4939	3372	3318	3460	4916	6795	7039	4289	4268	4337	4746	4418	4497	4939	4652	5018	4613	4790	4548	4592.93	4298	4554	4870	4650	1.133	0.18	2.22435e-05	0.000923702	0.0006	0.0014	0.001	0.001	TRUE	0.0093
ATP5J2	715	542	618	315	540	470	488	449	499	667	862	887	571	508	530	524	421	428	715	630	724	626	608	573	571.34	536	458	690	602	1.284	0.361	2.69038e-05	0.00108546	0.0041	0.0033	0.0035	0.0035	TRUE	0.0764
LAMTOR5	988	814	929	444	977	854	683	634	648	926	1276	1349	788	763	796	739	761	778	1000	889	940	869	899	872	841.24	782	759	943	880	1.204	0.268	2.92186e-05	0.00116779	0	0.0026	0.0016	0.0016	TRUE	0.0166
C19orf43	2526	2080	2355	1525	2649	2510	1760	1582	1697	2318	2949	3112	2016	1950	2018	2539	2065	2285	2578	2218	2461	2175	2079	2011	2199.52	1995	2296	2419	2088	1.212	0.278	2.97534e-05	0.0011836	0.0039	0.0017	0.0027	0.0027	TRUE	0.0483
COX4I1	3087	2724	3017	1661	3265	2726	2042	1999	2018	2865	3880	4204	2463	2554	2586	2765	2545	2482	2991	2803	2927	2688	2735	2716	2687.87	2534	2597	2907	2713	1.147	0.198	3.14864e-05	0.00123379	0.0007	0.0016	0.0012	0.0012	TRUE	0.017
BASP1	2107	1740	1849	1578	2828	2504	1393	1371	1299	1553	2201	2349	1681	1631	1585	2627	2204	2280	2040	1922	1884	1457	1551	1518	1865.1	1632	2370	1949	1509	1.194	0.255	3.52096e-05	0.00134412	0.0023	0.0018	0.0021	0.0021	TRUE	0.0499
PCNA	4413	3654	3969	1871	4163	3465	2650	2784	2617	3975	5497	5948	3522	3426	3402	3115	3245	3155	3881	3904	3795	3730	3875	3843	3574.23	3450	3172	3860	3816	1.119	0.162	3.75807e-05	0.00142189	0	0.0015	0.0008	0.0008	TRUE	0.0026
PTMS	5355	4447	5203	2614	4542	3980	3822	3419	3550	4579	5913	6723	4273	4169	4459	4352	3540	3624	5598	4794	5148	4296	4168	4344	4397.12	4300	3839	5180	4269	1.204	0.268	4.30752e-05	0.00158744	0.005	0.0014	0.0029	0.0029	TRUE	0.0797
SARS	5161	4368	4704	3948	8317	7140	3035	3234	3133	4469	6064	6514	4118	4095	4031	6573	6482	6501	4445	4535	4544	4193	4274	4209	4833.38	4081	6519	4508	4225	1.104	0.143	4.37928e-05	0.0015971	0	0.0014	0.0006	0.0006	TRUE	0.0009
ATP5G2	3902	3386	3559	2627	5453	4636	2424	2399	2495	3502	4576	4832	3114	3174	3050	4373	4250	4221	3550	3364	3618	3286	3225	3122	3529.06	3113	4281	3511	3211	1.128	0.174	4.41955e-05	0.001601	0.0003	0.0015	0.001	0.001	TRUE	0.0082
RCN1	3461	2729	2945	2091	4701	4010	2136	2042	2134	2728	3817	4327	2762	2558	2524	3481	3664	3651	3129	2863	3095	2560	2690	2796	2981.07	2615	3599	3029	2682	1.158	0.211	4.48997e-05	0.00161279	0.0013	0.0016	0.0015	0.0015	TRUE	0.0149
TMEM98	1087	904	992	552	1179	991	658	727	734	1026	1360	1422	867	847	850	919	919	902	964	1019	1064	963	959	919	932.75	855	913	1016	947	1.188	0.248	4.72979e-05	0.00167964	0	0.0025	0.0015	0.0015	TRUE	0.0117
CKAP4	2593	2142	2382	1402	2998	2617	1589	1589	1649	2128	2884	3102	2069	2008	2041	2334	2337	2383	2327	2228	2391	1997	2033	2004	2179.4	2039	2351	2315	2011	1.135	0.182	4.80648e-05	0.00168546	0	0.0017	0.0009	0.0009	TRUE	0.0067
ST13	3405	2847	3047	2127	4344	3705	1992	2324	2051	3000	4236	4512	2717	2669	2611	3541	3386	3374	2918	3259	2974	2815	2986	2915	3013.7	2666	3434	3050	2905	1.144	0.195	5.18153e-05	0.00178584	0.0009	0.0016	0.0013	0.0013	TRUE	0.0218
SNHG6	979	816	1001	765	1456	1252	678	647	702	853	1155	1279	781	765	858	1274	1135	1140	993	907	1018	800	814	826	942.63	801	1183	973	813	1.213	0.279	5.64392e-05	0.00192958	0.0017	0.0024	0.0022	0.0022	TRUE	0.0232
ATRAID	1099	899	992	749	1554	1276	680	726	716	931	1344	1370	877	843	850	1247	1211	1162	996	1018	1038	874	947	885	995.69	857	1207	1017	902	1.187	0.248	5.98809e-05	0.00201694	0	0.0024	0.0015	0.0015	TRUE	0.0117
UQCRH	5465	4495	5306	2666	5661	4741	3308	3437	3416	5042	6832	7354	4361	4214	4547	4438	4412	4317	4845	4819	4954	4731	4816	4752	4600.5	4374	4389	4873	4766	1.114	0.155	6.24432e-05	0.00207648	0.0003	0.0014	0.0008	0.0008	TRUE	0.0073
PSME1	656	580	636	371	682	607	470	460	452	628	779	867	523	544	545	618	532	553	688	645	656	589	549	560	583.46	537	568	663	566	1.234	0.303	6.55573e-05	0.00213827	0	0.0032	0.0023	0.0023	TRUE	0.0281
EIF2S3	9404	7951	8396	6961	14957	12685	5465	6098	5639	7268	9734	11389	7504	7454	7196	11589	11657	11550	8004	8550	8178	6819	6861	7359	8560.15	7385	11599	8244	7013	1.116	0.159	6.86525e-05	0.00221637	0.0007	0.0013	0.001	0.001	TRUE	0.0115
BIRC5	3805	3254	3725	2059	4210	3578	2420	2393	2424	3585	4684	5186	3036	3051	3192	3428	3281	3258	3544	3355	3515	3364	3302	3351	3306.47	3093	3322	3471	3339	1.122	0.166	7.50469e-05	0.002375	0.0002	0.0015	0.0009	0.0009	TRUE	0.0053
SNX3	4050	3450	3727	2224	4468	3803	2469	2571	2482	3529	4829	5421	3232	3234	3194	3702	3482	3463	3616	3605	3599	3311	3404	3503	3445.52	3220	3549	3607	3406	1.12	0.164	7.61269e-05	0.0023914	0.0003	0.0015	0.0009	0.0009	TRUE	0.0076
C12orf57	1354	1141	1241	871	1681	1496	919	841	922	1298	1642	1633	1080	1070	1064	1450	1310	1362	1346	1179	1337	1218	1157	1055	1219.07	1071	1374	1287	1143	1.201	0.265	7.67817e-05	0.0024031	0.0024	0.0021	0.0023	0.0023	TRUE	0.0325
OST4	1292	1095	1210	602	1137	943	818	836	918	1311	1708	1771	1031	1027	1037	1002	886	859	1198	1172	1331	1230	1204	1144	1093.45	1032	916	1234	1193	1.196	0.258	7.87823e-05	0.00243881	0.0019	0.0023	0.0021	0.0021	TRUE	0.0337
BTG2	1465	1167	1273	528	1115	971	917	913	893	1309	1695	1944	1169	1094	1091	879	869	884	1343	1280	1295	1228	1195	1256	1131.97	1118	877	1306	1226	1.167	0.223	7.9744e-05	0.00245569	0	0.0022	0.0014	0.0014	TRUE	0.0099
SNHG5	3345	2756	3151	1753	3732	3252	1989	2075	2184	3035	4098	4586	2669	2584	2700	2918	2909	2961	2913	2909	3167	2848	2889	2963	2869.24	2651	2929	2996	2900	1.13	0.176	8.31364e-05	0.0025367	0.0003	0.0016	0.001	0.001	TRUE	0.015
TMBIM6	12414	10318	11285	5690	12048	10449	7392	7473	7268	10895	14270	16017	9906	9673	9672	9473	9390	9514	10827	10478	10540	10223	10058	10349	10008.6	9750	9459	10615	10210	1.089	0.122	8.50838e-05	0.00258685	0.0001	0.0013	0.0006	0.0006	TRUE	0.0019
LOC101928100	239	203	222	119	239	215	176	186	182	237	277	366	191	190	190	198	186	196	258	261	264	222	195	236	215.67	190	193	261	218	1.37	0.454	8.6362e-05	0.00261637	0	0.0067	0.0046	0.0046	TRUE	0.0504
ARL6IP6	1165	956	1091	623	1512	1268	761	757	751	1032	1361	1537	930	896	935	1037	1178	1155	1115	1061	1089	968	959	993	1026.41	920	1123	1088	973	1.182	0.241	9.21461e-05	0.00276211	0.0003	0.0023	0.0016	0.0016	TRUE	0.0219
CDKN1A	1084	916	1035	593	1239	1033	698	696	745	1001	1296	1426	865	859	887	987	966	941	1022	976	1080	939	914	921	946.42	870	965	1026	925	1.179	0.237	9.4965e-05	0.00279736	0	0.0024	0.0015	0.0015	TRUE	0.0127
CCNB1IP1	2660	2279	2450	1881	4261	3650	1646	1767	1587	2312	3156	3484	2123	2137	2100	3131	3321	3323	2411	2478	2302	2169	2225	2251	2497.48	2120	3258	2397	2215	1.131	0.177	0.000114907	0.00322839	0.0002	0.0016	0.001	0.001	TRUE	0.0073
ATP5L	2648	2165	2469	1197	2360	2150	1654	1603	1737	2447	3200	3360	2113	2030	2116	1993	1839	1958	2423	2248	2519	2296	2256	2171	2163.36	2086	1930	2397	2241	1.148	0.199	0.000121891	0.00335812	0.0009	0.0017	0.0014	0.0014	TRUE	0.018
RPL8	37676	32927	36307	24739	46417	40635	24853	23359	25684	35396	45117	46340	30065	30869	31116	41185	36177	37000	36401	32753	37248	33211	31802	29941	33980.6	30683	38121	35467	31651	1.156	0.209	0.000127224	0.00346026	0.0031	0.0012	0.0021	0.0021	TRUE	0.0301
EEF1B2	9595	8125	8860	4888	10594	9105	5548	6002	5778	9110	12616	13526	7657	7617	7593	8137	8257	8290	8126	8416	8379	8548	8893	8739	8221.06	7622	8228	8307	8727	1.09	0.124	0.000135228	0.00364303	0.0001	0.0013	0.0006	0.0006	TRUE	0.0022
EIF3F	4900	4224	4465	3267	6432	5479	2966	3095	3023	4425	5927	6213	3910	3960	3827	5439	5013	4989	4344	4340	4384	4152	4178	4014	4379.11	3899	5147	4356	4115	1.117	0.16	0.000136666	0.00365809	0.0005	0.0014	0.001	0.001	TRUE	0.0138
BBC3	747	613	794	433	813	821	607	457	608	624	815	890	596	575	680	721	634	748	889	641	882	585	574	575	674.99	617	701	804	578	1.302	0.38	0.000143854	0.00381184	0.0104	0.0029	0.0056	0.0056	TRUE	0.1862
NRARP	5810	4881	5696	2921	5173	4745	4086	3737	3650	4577	6125	6648	4636	4576	4882	4863	4032	4321	5985	5240	5293	4294	4317	4295	4727.83	4698	4405	5506	4302	1.172	0.229	0.000146696	0.00385438	0.0037	0.0014	0.0024	0.0024	TRUE	0.0482
RPLP1	22652	19664	21929	13011	24498	20914	14593	14132	15249	21268	27689	28824	18076	18435	18794	21660	19094	19043	21374	19815	22115	19955	19517	18624	19708.5	18435	19932	21101	19365	1.145	0.195	0.000147988	0.00387637	0.0025	0.0012	0.0018	0.0018	TRUE	0.0347
SF3B5	3236	2740	3025	1430	2744	2427	2070	1975	2106	3129	4146	4262	2582	2569	2593	2381	2139	2210	3032	2769	3054	2936	2922	2754	2661.67	2581	2243	2952	2871	1.143	0.193	0.000154328	0.00403004	0.0012	0.0016	0.0015	0.0015	TRUE	0.0178
CDT1	3251	2850	3118	3347	5882	5035	2215	2142	2201	2873	3810	3758	2594	2672	2672	5572	4584	4585	3244	3003	3192	2696	2686	2428	3327.35	2646	4914	3146	2603	1.189	0.25	0.000156418	0.00404292	0.0042	0.0015	0.0028	0.0028	TRUE	0.0808
TMEM258	699	544	584	385	827	645	476	420	449	639	884	900	558	510	501	641	645	587	697	589	651	600	623	582	598.54	523	624	646	602	1.233	0.303	0.000158447	0.00406283	0.0017	0.0032	0.0027	0.0027	TRUE	0.0348
C15orf61	262	223	249	149	284	247	196	185	207	211	332	330	209	209	213	248	221	225	287	259	300	198	234	213	234.81	210	231	282	215	1.34	0.422	0.000163946	0.00415379	0	0.0063	0.0044	0.0044	TRUE	0.0329
KLF10	1607	1420	1420	1276	2756	2145	1009	1198	956	1383	1933	2053	1282	1331	1217	2124	2148	1953	1478	1680	1386	1298	1363	1326	1548.89	1277	2075	1515	1329	1.187	0.247	0.000163558	0.00415379	0.0028	0.0019	0.0023	0.0023	TRUE	0.0548
COX7A2L	1715	1534	1596	1011	2309	1956	1119	1080	1142	1493	2112	2268	1369	1438	1368	1683	1800	1781	1639	1514	1656	1401	1489	1465	1550.22	1392	1755	1603	1452	1.152	0.205	0.000180595	0.00452178	0.0005	0.0019	0.0014	0.0014	TRUE	0.0142
PNRC1	1256	1030	1188	579	1108	992	817	780	838	1119	1515	1593	1002	966	1018	964	864	903	1197	1094	1215	1050	1068	1029	1030.79	995	910	1169	1049	1.173	0.23	0.000188145	0.00465282	0.0005	0.0023	0.0017	0.0017	TRUE	0.0189
CALR	11609	10318	11122	4442	9428	7804	6960	7345	7248	10904	14700	15734	9264	9673	9532	7395	7348	7106	10194	10299	10511	10231	10362	10166	9340.03	9490	7283	10335	10253	1.089	0.123	0.000198149	0.00479699	0.0002	0.0013	0.0007	0.0007	TRUE	0.0028
GNG4	947	799	852	505	1061	951	613	631	587	731	967	1034	756	749	730	841	827	866	898	885	851	686	682	668	786.5	745	845	878	679	1.178	0.237	0.000197596	0.00479699	0	0.0027	0.0015	0.0015	TRUE	0.0041
EEF2	129457	112271	121045	84088	161609	144785	82070	78599	83719	113980	148507	152549	103305	105252	103739	139988	125958	131833	120204	110208	121412	106945	104678	98565	114341	104099	132593	117275	103396	1.127	0.172	0.000202041	0.0048139	0.0018	0.0012	0.0015	0.0015	TRUE	0.017
SESN1	1535	1265	1374	852	1886	1543	906	1050	929	1319	1793	2015	1225	1186	1178	1418	1470	1405	1327	1472	1347	1238	1264	1302	1319.3	1196	1431	1382	1268	1.156	0.209	0.000207188	0.00491308	0.0003	0.0021	0.0014	0.0014	TRUE	0.0196
NDUFB10	2955	2503	2822	1776	3304	2833	1869	1881	1929	2793	3870	3969	2358	2347	2419	2957	2575	2580	2737	2637	2797	2621	2728	2564	2609.98	2375	2704	2724	2638	1.147	0.198	0.000213898	0.00503014	0.0016	0.0016	0.0016	0.0016	TRUE	0.0369
EIF3H	5237	4337	4569	2977	6169	5300	3109	3205	3031	4401	6034	6532	4179	4066	3916	4956	4808	4826	4554	4494	4396	4129	4253	4220	4399.74	4054	4863	4481	4201	1.105	0.144	0.000215671	0.00505788	0.0002	0.0014	0.0008	0.0008	TRUE	0.0054
RER1	1578	1450	1573	972	1900	1708	1096	1020	1085	1518	2002	2295	1259	1359	1348	1618	1481	1555	1605	1430	1574	1424	1411	1483	1462.35	1322	1551	1536	1439	1.162	0.217	0.000216446	0.0050621	0.0012	0.002	0.0017	0.0017	TRUE	0.0221
ATP6V1G1	2656	2253	2499	1165	2631	2237	1583	1718	1702	2495	3383	3893	2119	2112	2142	1939	2051	2037	2319	2409	2468	2341	2385	2515	2236.41	2124	2009	2399	2414	1.129	0.175	0.000220208	0.00513597	0.0004	0.0017	0.0011	0.0011	TRUE	0.0085
RPL18	24561	21799	23455	16215	29908	25862	15995	15194	16904	22479	29466	31073	19599	20436	20102	26994	23310	23548	23427	21304	24515	21092	20770	20077	22097.9	20046	24617	23082	20646	1.151	0.203	0.000234676	0.00544359	0.0032	0.0012	0.0022	0.0022	TRUE	0.0432
LAPTM4B	7543	6192	6798	3006	6533	5734	4366	4567	4547	6301	8704	9625	6019	5805	5826	5004	5092	5221	6395	6404	6594	5912	6135	6219	5885.51	5883	5106	6464	6089	1.099	0.136	0.000237288	0.00548309	0.0003	0.0014	0.0008	0.0008	TRUE	0.0038
PGLS	833	747	790	715	1365	1130	588	538	610	801	1010	986	665	700	677	1190	1064	1029	861	754	885	752	712	637	827.16	681	1094	833	700	1.224	0.292	0.000238484	0.00548309	0.0038	0.0026	0.0031	0.0031	TRUE	0.0409
JUND	1975	1684	2027	1244	2027	1812	1442	1312	1401	1584	2164	2195	1576	1579	1737	2071	1580	1650	2112	1840	2032	1486	1525	1418	1717.16	1631	1767	1995	1476	1.223	0.29	0.00024006	0.00549364	0.0071	0.0019	0.0039	0.0039	TRUE	0.1282
RPL21	6110	5058	5461	3248	6942	5613	3540	3777	3721	5336	7376	8311	4876	4742	4680	5407	5411	5111	5185	5296	5396	5007	5199	5370	5139.93	4766	5310	5292	5192	1.11	0.151	0.000242249	0.00549939	0.0006	0.0014	0.001	0.001	TRUE	0.0067
BUD31	890	728	791	530	987	842	559	603	556	786	1108	1177	710	682	678	882	769	767	819	845	806	737	781	760	769.87	690	806	823	759	1.193	0.254	0.00025276	0.00566098	0.0006	0.0027	0.002	0.002	TRUE	0.0331
FTH1	5615	4616	5211	3430	6383	5414	3516	3402	3640	4867	6295	6825	4481	4327	4466	5710	4975	4930	5150	4770	5279	4567	4437	4410	4791.76	4425	5205	5066	4471	1.145	0.195	0.000259569	0.00578459	0.0023	0.0014	0.0018	0.0018	TRUE	0.0418
SUMF2	1765	1537	1689	1286	2550	2277	1137	1140	1116	1491	2005	2185	1408	1441	1448	2141	1987	2073	1665	1598	1618	1399	1413	1412	1633.73	1432	2067	1627	1408	1.136	0.184	0.00026182	0.00581951	0	0.0019	0.0011	0.0011	TRUE	0.0072
PSPH	643	520	598	503	1003	809	415	467	407	524	776	874	513	487	513	837	782	737	608	655	590	492	547	565	610.42	504	785	618	535	1.224	0.292	0.000263287	0.00582173	0.0015	0.0031	0.0026	0.0026	TRUE	0.0265
H3F3B	8491	7332	8131	4757	9809	8640	5142	5163	5400	7957	10545	11483	6776	6874	6968	7919	7645	7867	7531	7239	7831	7466	7433	7419	7414.11	6873	7810	7534	7439	1.096	0.132	0.000270992	0.00594576	0.0003	0.0013	0.0008	0.0008	TRUE	0.0073
RANBP1	4899	4278	4734	2406	4742	4295	3001	3072	3186	4466	6026	6624	3909	4011	4057	4005	3696	3911	4395	4307	4620	4190	4248	4280	4135.86	3992	3871	4441	4239	1.112	0.154	0.00028327	0.00615172	0.0005	0.0015	0.001	0.001	TRUE	0.0099
TMSB10	7063	5937	6540	3613	7414	6145	4367	4154	4530	6327	8256	9042	5636	5566	5605	6015	5778	5595	6396	5825	6570	5936	5819	5842	5881.99	5602	5796	6264	5866	1.118	0.161	0.000292287	0.00627034	0.0011	0.0014	0.0012	0.0012	TRUE	0.023
OLA1	3111	2634	2764	2049	4343	3479	1830	2093	1880	2598	3753	4154	2483	2469	2369	3411	3385	3168	2680	2935	2726	2438	2645	2684	2782.75	2440	3321	2780	2589	1.14	0.189	0.000299215	0.00640004	0.0013	0.0016	0.0015	0.0015	TRUE	0.0153
TAF10	655	611	731	441	738	609	532	486	505	647	912	859	523	573	626	734	575	555	779	681	732	607	643	555	631.98	574	621	731	602	1.274	0.349	0.000303388	0.00644076	0.0084	0.0031	0.005	0.005	TRUE	0.1297
ANP32B	7767	6512	7115	4445	9473	7794	4557	4770	4657	6821	9090	10388	6198	6105	6098	7400	7383	7097	6674	6688	6754	6400	6407	6712	6659.68	6134	7293	6705	6506	1.093	0.129	0.000310018	0.00654696	0.0003	0.0013	0.0007	0.0007	TRUE	0.0048
TYMS	3662	3212	3479	2114	4489	3953	2271	2271	2390	3037	4291	4759	2922	3011	2982	3519	3499	3599	3326	3184	3466	2850	3025	3075	3204.84	2972	3539	3325	2983	1.119	0.162	0.000310698	0.00654696	0.0005	0.0015	0.0011	0.0011	TRUE	0.0089
TMSB4X	1164	989	1089	918	1891	1644	734	755	773	970	1307	1588	929	927	933	1528	1474	1497	1075	1059	1121	910	921	1026	1116.71	930	1500	1085	952	1.167	0.222	0.000322863	0.00668742	0.0007	0.0022	0.0016	0.0016	TRUE	0.0286
ULBP1	503	394	418	511	1109	886	314	377	289	402	556	583	401	369	358	851	864	807	460	529	419	377	392	377	517.02	376	841	469	382	1.247	0.318	0.000325245	0.00670843	0.0016	0.0035	0.003	0.003	TRUE	0.0708
GLRX3	1624	1366	1539	811	1766	1504	956	1094	1032	1543	2052	2224	1296	1281	1319	1350	1376	1369	1400	1534	1497	1448	1446	1437	1396.12	1299	1365	1477	1444	1.138	0.186	0.000378206	0.00762954	0	0.002	0.0012	0.0012	TRUE	0.0123
TNNT1	597	529	552	512	893	872	396	413	420	514	700	762	476	496	473	852	696	794	580	579	609	482	493	492	585.33	482	781	589	489	1.224	0.291	0.000380874	0.00764222	0.0019	0.0032	0.0027	0.0027	TRUE	0.0574
POP7	1437	1253	1400	626	1250	1017	945	910	990	1517	1928	2022	1147	1175	1200	1042	974	926	1384	1276	1436	1423	1359	1306	1220.69	1174	981	1365	1363	1.163	0.218	0.000384067	0.00767503	0.0011	0.0021	0.0018	0.0018	TRUE	0.0198
CREG1	1226	971	1075	757	1696	1411	765	784	747	902	1409	1492	978	910	921	1260	1322	1285	1120	1099	1083	846	993	964	1065.28	936	1289	1101	934	1.175	0.232	0.000392551	0.00777161	0.0015	0.0023	0.002	0.002	TRUE	0.0378
TRAPPC5	509	381	461	287	500	427	361	306	374	473	581	568	406	357	395	478	390	389	529	429	542	444	410	367	427.94	386	419	500	407	1.293	0.371	0.000393747	0.00777718	0.008	0.004	0.0053	0.0053	TRUE	0.0892
EIF4B	16265	14192	14856	9313	20138	17577	9718	10115	9529	13525	18106	20319	12979	13305	12732	15504	15695	16005	14234	14183	13819	12690	12762	13129	13919.7	13005	15735	14079	12860	1.083	0.114	0.000397936	0.00780561	0.0002	0.0012	0.0007	0.0007	TRUE	0.0025
SARAF	2858	2334	2589	1466	2970	2590	1699	1756	1729	2462	3303	3720	2281	2188	2219	2441	2315	2358	2488	2462	2507	2310	2328	2404	2358.43	2229	2371	2486	2347	1.115	0.157	0.000397852	0.00780561	0	0.0017	0.0009	0.0009	TRUE	0.0034
FIBP	1031	830	949	559	1231	981	642	627	717	1010	1295	1348	823	778	813	931	959	893	940	879	1040	948	913	871	899.01	805	928	953	911	1.183	0.243	0.000407601	0.00797679	0.0014	0.0025	0.0021	0.0021	TRUE	0.0374
CD164	6668	5427	5937	3093	6993	5939	3897	4096	3867	5592	7591	8573	5321	5088	5088	5149	5450	5408	5708	5743	5608	5247	5351	5539	5391.65	5166	5336	5686	5379	1.101	0.138	0.000414072	0.00807865	0.0004	0.0014	0.0009	0.0009	TRUE	0.0052
RPS4X	69316	58882	61318	37118	76138	62450	39552	44151	40923	61177	81484	86693	55313	55201	52551	61793	59342	56863	57930	61906	59348	57401	57436	56014	57591.6	54355	59333	59728	56950	1.099	0.136	0.000423405	0.00821058	0.0009	0.0012	0.0011	0.0011	TRUE	0.0081
HMGB1	4574	3791	4283	1800	3742	3080	2748	2902	2717	4105	5340	6183	3650	3554	3671	2997	2917	2804	4025	4069	3940	3852	3764	3995	3603.09	3625	2906	4011	3870	1.107	0.146	0.000435189	0.0083629	0.0004	0.0015	0.0009	0.0009	TRUE	0.0056
PCOLCE2	243	226	228	152	319	295	175	198	177	213	290	358	194	212	195	253	249	269	256	278	257	200	204	231	233.14	200	257	264	212	1.317	0.398	0.000444286	0.00848028	0	0.0063	0.0043	0.0043	TRUE	0.0386
DTYMK	1326	1174	1337	619	1244	1125	915	836	911	1314	1744	1858	1058	1101	1146	1030	970	1024	1340	1172	1321	1233	1229	1200	1152.1	1102	1008	1278	1221	1.16	0.214	0.000475118	0.00896826	0.001	0.0022	0.0017	0.0017	TRUE	0.0315
PPIL1	1297	1062	1106	542	1141	961	767	879	767	1110	1602	1748	1035	996	948	902	889	875	1123	1232	1112	1041	1129	1129	1034.45	993	889	1156	1100	1.164	0.22	0.000485311	0.00914038	0.0009	0.0023	0.0018	0.0018	TRUE	0.0201
NKX2-5	785	662	761	440	794	745	503	511	588	765	1027	1009	626	621	652	733	619	678	737	717	853	718	724	652	694.04	633	677	769	698	1.214	0.279	0.000509118	0.00950465	0.0033	0.0029	0.003	0.003	TRUE	0.0535
TPD52L1	802	650	651	539	1060	1009	517	519	471	702	982	1018	640	609	558	897	826	919	757	728	683	659	692	658	718.84	602	881	723	670	1.199	0.262	0.000512117	0.00953972	0.0016	0.0028	0.0024	0.0024	TRUE	0.0251
IGBP1	1118	1005	1045	889	1876	1711	697	771	723	1022	1426	1493	892	942	896	1480	1462	1558	1021	1081	1049	959	1005	965	1109.1	910	1500	1050	976	1.155	0.208	0.000517373	0.00959563	0	0.0022	0.0014	0.0014	TRUE	0.0074
CENPV	1589	1342	1480	932	1899	1645	1038	1013	968	1307	1927	2062	1268	1258	1268	1552	1480	1498	1520	1420	1404	1226	1358	1332	1382.12	1265	1510	1448	1305	1.145	0.195	0.000541183	0.00995053	0.0006	0.002	0.0015	0.0015	TRUE	0.0158
VIM	14784	12983	13518	13921	28639	24405	8753	9051	9151	13439	17461	18427	11797	12171	11585	23175	22321	22222	12820	12691	13271	12609	12308	11906	14906.5	11851	22573	12927	12274	1.091	0.125	0.000544645	0.0099711	0.0005	0.0012	0.0009	0.0009	TRUE	0.0042
HMGB2	7962	6634	7238	3743	8671	7096	4649	4778	4910	7103	9377	10522	6354	6219	6203	6231	6758	6461	6809	6699	7121	6665	6610	6798	6577.38	6259	6483	6876	6691	1.099	0.136	0.000554839	0.0101148	0.0005	0.0013	0.0009	0.0009	TRUE	0.0085
RPL23A	10362	9069	10184	6649	11630	10053	6864	6544	7361	8938	10739	12132	8269	8502	8728	11069	9064	9154	10053	9176	10675	8386	7570	7839	9040.4	8500	9762	9968	7932	1.173	0.23	0.000565742	0.010269	0.0055	0.0013	0.0031	0.0031	TRUE	0.0824
RPLP0	28661	25075	27111	16074	34509	30430	17567	17045	18646	25071	33424	35734	22871	23507	23235	26760	26896	27708	25730	23900	27041	23524	23560	23089	24818.2	23204	27121	25557	23391	1.101	0.139	0.000569037	0.010285	0.0011	0.0012	0.0011	0.0011	TRUE	0.0197
MTHFD2	4976	4064	4638	3748	7989	6890	2845	3205	2975	4345	6058	6712	3971	3810	3975	6240	6227	6274	4167	4494	4314	4077	4270	4337	4679.53	3919	6247	4325	4228	1.104	0.142	0.000571906	0.0102931	0.0004	0.0014	0.001	0.001	TRUE	0.0071
C1orf43	6232	5324	5808	3122	6809	5986	3768	3745	3888	5414	7369	8281	4973	4991	4978	5197	5307	5450	5519	5251	5638	5080	5194	5351	5244.14	4981	5318	5469	5208	1.098	0.135	0.000578809	0.0103517	0.0004	0.0014	0.0009	0.0009	TRUE	0.0075
C10orf10	626	506	478	113	248	211	373	395	421	466	663	678	500	474	410	188	193	192	546	554	611	437	467	438	417.54	461	191	570	447	1.236	0.306	0.000590249	0.0104683	0	0.004	0.0035	0.0035	TRUE	0.0565
HMGB3	1985	1668	1848	890	1868	1559	1190	1295	1208	1856	2513	2804	1584	1564	1584	1482	1456	1420	1743	1816	1752	1741	1771	1812	1643.64	1577	1453	1770	1775	1.122	0.167	0.000594301	0.0105183	0	0.0019	0.001	0.001	TRUE	0.0031
NDUFB9	1858	1599	1768	962	1915	1569	1174	1136	1269	1720	2359	2538	1483	1499	1515	1602	1493	1429	1720	1593	1840	1614	1663	1640	1590.73	1499	1508	1718	1639	1.146	0.196	0.000607087	0.010678	0.0013	0.0019	0.0017	0.0017	TRUE	0.0245
CNIH4	1675	1423	1495	901	2048	1673	1002	1068	1044	1537	2106	2355	1337	1334	1281	1500	1596	1523	1468	1498	1514	1442	1484	1522	1458.23	1317	1540	1493	1483	1.133	0.181	0.000615808	0.0107868	0	0.002	0.0012	0.0012	TRUE	0.0066
NDUFB7	1145	1020	1120	656	1100	996	859	722	827	1175	1521	1483	914	956	960	1092	857	907	1258	1012	1199	1102	1072	958	1024.06	943	952	1156	1044	1.226	0.294	0.000614724	0.0107868	0.0073	0.0023	0.0042	0.0042	TRUE	0.0888
CDKN2A	2891	2539	2768	1618	3059	2789	2027	1688	2042	2739	3562	3756	2307	2380	2372	2694	2384	2539	2969	2367	2961	2570	2511	2427	2540.11	2353	2539	2766	2503	1.175	0.233	0.000635534	0.0110414	0.0045	0.0016	0.0029	0.0029	TRUE	0.0967
MAP2K2	2259	2021	2146	1471	2705	2388	1493	1432	1504	2149	2736	2827	1803	1895	1839	2449	2108	2174	2187	2008	2181	2016	1929	1827	2034.6	1846	2244	2125	1924	1.152	0.204	0.00065347	0.0112869	0.0022	0.0018	0.002	0.002	TRUE	0.0352
NSA2	2575	2196	2344	1379	2745	2263	1547	1711	1546	2277	3053	3529	2055	2059	2009	2296	2139	2061	2266	2399	2242	2136	2152	2280	2174.47	2041	2165	2302	2189	1.128	0.174	0.000656009	0.0112869	0.0008	0.0017	0.0014	0.0014	TRUE	0.0146
RAC1	3983	3353	3654	1862	3878	3263	2357	2584	2312	3435	4558	5123	3178	3143	3132	3100	3023	2971	3452	3623	3353	3223	3213	3310	3226.74	3151	3031	3476	3249	1.103	0.142	0.00065629	0.0112869	0.0001	0.0015	0.0009	0.0009	TRUE	0.0084
ZFAS1	1682	1491	1701	871	1775	1450	1094	1149	1077	1490	2097	2213	1342	1398	1458	1450	1383	1320	1602	1611	1562	1398	1478	1430	1452.74	1399	1384	1592	1435	1.138	0.186	0.000663957	0.0113716	0.0005	0.002	0.0014	0.0014	TRUE	0.0096
NGFRAP1	4428	3606	3969	2566	5214	4362	2579	2604	2812	4076	5284	5786	3533	3381	3402	4272	4064	3972	3777	3651	4078	3824	3725	3738	3784.75	3439	4103	3835	3762	1.115	0.157	0.000692152	0.0117376	0.001	0.0015	0.0012	0.0012	TRUE	0.0186
SPCS2	798	700	815	352	836	713	585	533	529	817	1014	1085	637	656	698	586	652	649	857	747	767	767	715	701	702.67	664	629	790	728	1.191	0.252	0.000721737	0.0120948	0.0016	0.0029	0.0024	0.0024	TRUE	0.0314
SLC41A3	1052	934	1028	736	1433	1267	699	688	703	893	1282	1376	839	876	881	1225	1117	1154	1024	965	1020	838	904	889	977.54	865	1165	1003	877	1.159	0.213	0.000730528	0.0121941	0	0.0024	0.0016	0.0016	TRUE	0.0102
UBE2M	2574	2207	2567	1363	2328	2152	1783	1614	1748	2449	3118	3450	2054	2069	2200	2269	1814	1959	2611	2263	2535	2298	2198	2229	2208.36	2108	2014	2470	2242	1.172	0.228	0.000756621	0.0125314	0.0045	0.0017	0.0028	0.0028	TRUE	0.0687
STC2	1407	1237	1372	1850	3610	3334	909	912	920	1275	1614	1773	1123	1160	1176	3080	2814	3036	1331	1279	1334	1196	1138	1146	1650.95	1153	2977	1315	1160	1.141	0.19	0.000759197	0.0125496	0	0.0019	0.0014	0.0014	TRUE	0.0147
UBE2T	1268	1095	1199	637	1528	1188	770	863	833	1126	1614	1784	1012	1027	1028	1060	1191	1082	1128	1210	1208	1056	1138	1153	1107.65	1022	1111	1182	1116	1.157	0.21	0.000783389	0.0128994	0.0011	0.0022	0.0018	0.0018	TRUE	0.0256
NUPR1	162	140	162	336	609	544	120	115	142	152	183	184	129	131	139	559	475	495	176	161	206	143	129	119	238.51	133	510	181	130	1.359	0.442	0.000788125	0.0129523	0	0.0062	0.0053	0.0053	TRUE	0.0744
SEC11A	2292	2002	2072	1212	2618	2229	1380	1438	1432	2029	2836	3099	1829	1877	1776	2018	2040	2030	2021	2016	2077	1904	1999	2002	1965.73	1827	2029	2038	1968	1.116	0.158	0.000796838	0.0130021	0	0.0018	0.001	0.001	TRUE	0.0047
TAGLN2	10046	8800	9538	6795	13559	11730	6088	6082	6486	8995	12139	13116	8017	8250	8174	11312	10568	10681	8917	8528	9406	8440	8556	8475	9110.26	8147	10854	8950	8490	1.099	0.136	0.000832052	0.0134075	0.0008	0.0013	0.0011	0.0011	TRUE	0.0121
NOV	5514	4266	4899	1507	3040	2745	3344	3339	3079	4767	6188	7050	4400	3999	4199	2509	2369	2499	4898	4682	4465	4473	4362	4555	3950.84	4199	2459	4682	4463	1.114	0.156	0.000927377	0.0147183	0.0011	0.0015	0.0013	0.0013	TRUE	0.0107
ISCU	748	649	746	428	809	632	506	545	480	732	1024	1054	597	608	639	713	631	575	741	764	696	687	722	681	671.18	615	640	734	697	1.194	0.256	0.000938459	0.0148221	0.0018	0.003	0.0026	0.0026	TRUE	0.0473
BCL7C	601	547	621	381	721	685	410	425	434	527	733	748	480	513	532	634	562	624	601	596	629	494	517	483	555.4	508	607	609	498	1.198	0.261	0.000952661	0.0149908	0	0.0033	0.0025	0.0025	TRUE	0.0275
PINK1	1035	896	1031	489	1023	923	730	640	704	984	1204	1322	826	840	884	814	797	840	1069	897	1021	923	849	854	884.58	850	817	996	875	1.171	0.228	0.000990158	0.0153538	0.0017	0.0025	0.0022	0.0022	TRUE	0.0447
TNIP1	1372	1238	1358	740	1505	1301	998	865	888	1320	1750	1791	1095	1161	1164	1232	1173	1185	1462	1213	1288	1239	1234	1157	1216.71	1140	1197	1321	1210	1.159	0.213	0.00102061	0.0157685	0.0019	0.0022	0.0021	0.0021	TRUE	0.0518
CRTAP	4486	3848	3962	2797	5692	4973	2719	2684	2691	3525	4790	5337	3580	3607	3396	4656	4436	4528	3982	3763	3903	3307	3376	3448	3832	3528	4540	3883	3377	1.101	0.138	0.00103246	0.0158939	0.0004	0.0015	0.001	0.001	TRUE	0.0065
PRDX2	3854	3328	3596	2339	4428	3702	2430	2422	2399	3688	4946	5025	3075	3120	3082	3894	3451	3371	3559	3396	3479	3460	3486	3247	3385.07	3092	3572	3478	3398	1.125	0.17	0.00106979	0.0163211	0.0016	0.0015	0.0016	0.0016	TRUE	0.0349
LAP3	1185	1059	1095	626	1302	1168	722	786	776	1066	1464	1547	946	993	938	1042	1015	1064	1057	1102	1125	1000	1032	1000	1026.16	959	1040	1095	1011	1.143	0.192	0.00108416	0.0165107	0	0.0023	0.0014	0.0014	TRUE	0.0055
GABARAP	1907	1613	1681	923	2078	1754	1096	1197	1218	1747	2227	2590	1522	1512	1441	1537	1620	1597	1605	1678	1766	1639	1570	1673	1596.69	1492	1585	1683	1627	1.129	0.175	0.00113565	0.0170507	0.0006	0.0019	0.0014	0.0014	TRUE	0.0111
PET100	433	392	462	176	349	306	314	280	366	439	599	660	346	367	396	293	272	279	460	393	531	412	422	426	383.04	370	281	461	420	1.247	0.319	0.00117155	0.0174973	0.004	0.0043	0.0042	0.0042	TRUE	0.0677
C17orf89	376	355	377	153	311	246	297	253	277	342	483	539	300	333	323	255	242	224	435	355	402	321	340	348	323.18	319	240	397	336	1.247	0.318	0.00119637	0.0177743	0	0.0049	0.0038	0.0038	TRUE	0.0497
SDCBP	3095	2691	2886	1211	2667	2356	1895	2017	1841	2811	3575	4182	2470	2523	2473	2016	2079	2145	2776	2828	2670	2637	2520	2702	2486.57	2489	2080	2758	2620	1.108	0.149	0.00120139	0.0178036	0.0004	0.0016	0.0011	0.0011	TRUE	0.007
EEF1A2	980	921	894	1168	2033	1881	702	655	637	781	987	1050	782	863	766	1944	1585	1713	1028	918	924	733	696	678	1052.56	804	1747	957	702	1.191	0.252	0.00121882	0.0179764	0.0043	0.0023	0.0031	0.0031	TRUE	0.0544
MYL12A	797	682	766	431	1016	820	527	506	534	793	1035	1166	636	639	656	718	792	747	772	709	774	744	730	753	722.55	644	752	752	742	1.167	0.223	0.00125624	0.0183123	0	0.0028	0.0018	0.0018	TRUE	0.0145
HLA-C	370	288	345	211	429	366	253	214	295	317	398	484	295	270	296	351	334	333	371	300	428	297	281	313	322.41	287	339	366	297	1.274	0.349	0.0012663	0.0184168	0.0051	0.0049	0.005	0.005	TRUE	0.0952
HMGN2	6142	5332	5640	3305	6773	5655	3577	3750	3909	5605	7507	7927	4901	4999	4834	5502	5279	5149	5239	5258	5669	5259	5291	5122	5208.5	4911	5310	5389	5224	1.097	0.134	0.00126945	0.0184168	0.0006	0.0014	0.001	0.001	TRUE	0.0126
VPS51	2038	1864	2096	1373	2670	2366	1398	1289	1450	1920	2556	2529	1626	1747	1796	2286	2081	2154	2048	1807	2103	1801	1802	1634	1907.18	1723	2174	1986	1746	1.152	0.205	0.0012699	0.0184168	0.0028	0.0018	0.0023	0.0023	TRUE	0.0375
NELL2	1852	1599	1628	948	2016	1719	1054	1250	1131	1714	2217	2519	1478	1499	1395	1578	1571	1565	1544	1753	1640	1608	1563	1628	1568.5	1457	1571	1646	1600	1.13	0.176	0.00129103	0.018628	0.0005	0.0019	0.0014	0.0014	TRUE	0.0196
METTL7A	723	675	723	418	1021	863	483	538	476	629	838	906	577	633	620	696	796	786	707	754	690	590	591	585	668.76	610	759	717	589	1.178	0.236	0.00135734	0.0194858	0.0007	0.003	0.0022	0.0022	TRUE	0.0251
PPP1CA	2314	1940	2166	1142	2202	1905	1421	1444	1466	2228	2917	2910	1847	1819	1856	1901	1716	1735	2081	2025	2126	2090	2056	1880	1927.7	1841	1784	2077	2009	1.128	0.174	0.00136789	0.0196041	0.0013	0.0018	0.0016	0.0016	TRUE	0.0196
CEBPB	785	648	842	353	593	570	650	482	568	571	753	812	626	607	722	588	462	519	952	676	824	536	531	525	630.6	652	523	817	531	1.253	0.325	0.00138783	0.0197569	0.0105	0.0031	0.0059	0.0059	TRUE	0.0668
PSAP	7145	6176	6624	4126	8756	7581	4328	4293	4288	6374	8421	8857	5702	5790	5677	6869	6824	6903	6339	6019	6219	5981	5936	5723	6165.05	5723	6865	6192	5880	1.082	0.114	0.00138615	0.0197569	0.0002	0.0014	0.0007	0.0007	TRUE	0.0037
PTOV1	2832	2500	2788	1472	2910	2519	1863	1760	1821	2598	3430	3504	2260	2344	2389	2451	2268	2294	2729	2468	2641	2438	2418	2264	2413.49	2331	2338	2613	2373	1.121	0.164	0.00145436	0.0205664	0.0011	0.0017	0.0015	0.0015	TRUE	0.0143
SLC44A1	1150	973	990	632	1516	1238	734	738	687	911	1338	1480	918	912	848	1052	1182	1127	1075	1035	996	855	943	956	991.63	893	1120	1035	918	1.16	0.214	0.00145682	0.020567	0.0016	0.0024	0.0021	0.0021	TRUE	0.0203
SCCPDH	1115	961	1078	714	1510	1280	674	760	725	963	1372	1531	890	901	924	1189	1177	1165	987	1066	1051	904	967	989	1017.47	905	1177	1035	953	1.144	0.194	0.00145979	0.0205748	0	0.0023	0.0015	0.0015	TRUE	0.0115
TMEM14C	1019	854	964	604	1430	1155	633	645	675	870	1139	1303	813	801	826	1006	1115	1052	927	904	979	816	803	842	906.93	813	1058	937	820	1.151	0.203	0.0014878	0.0209003	0	0.0025	0.0017	0.0017	TRUE	0.0139
H2AFX	3699	3188	3641	2546	4577	4159	2594	2187	2621	3618	4675	4604	2952	2989	3120	4239	3567	3787	3799	3067	3801	3395	3295	2975	3415.44	3020	3864	3556	3222	1.177	0.235	0.00155012	0.0214573	0.0064	0.0015	0.0036	0.0036	TRUE	0.0881
PHB2	7020	5994	6359	3950	8385	7006	4186	4152	4181	6221	8300	9082	5602	5619	5450	6576	6535	6379	6131	5822	6063	5837	5850	5868	5977.76	5557	6497	6005	5852	1.081	0.112	0.00154039	0.0214573	0.0001	0.0014	0.0007	0.0007	TRUE	0.0044
TMBIM4	412	380	386	258	542	511	295	254	324	386	514	526	329	356	331	430	422	465	432	356	470	362	362	340	387.96	339	439	419	355	1.239	0.309	0.00154385	0.0214573	0.0029	0.0043	0.0039	0.0039	TRUE	0.0998
PPIB	5142	4502	4837	2543	5210	4457	3151	3087	3244	4942	6376	6898	4103	4221	4145	4234	4061	4058	4615	4328	4705	4637	4494	4457	4338.17	4156	4118	4549	4529	1.095	0.13	0.00155659	0.0214769	0.0004	0.0014	0.001	0.001	TRUE	0.011
JUNB	348	293	368	87	174	172	244	234	295	335	433	409	278	275	315	145	136	157	357	328	428	314	305	264	275.16	289	146	371	294	1.282	0.358	0.00156312	0.0215321	0.0064	0.0055	0.0058	0.0058	TRUE	0.0998
NDUFV2	974	799	889	450	928	834	589	662	583	858	1189	1301	777	749	762	749	723	759	863	928	845	805	838	841	803.34	763	744	879	828	1.152	0.204	0.0016044	0.0219242	0	0.0027	0.0016	0.0016	TRUE	0.0144
HSPB1	799	719	734	737	1178	1040	539	522	597	731	909	917	638	674	629	1227	918	947	789	732	866	686	641	592	778.25	647	1031	796	640	1.23	0.299	0.00162006	0.0219985	0.0083	0.0027	0.0049	0.0049	TRUE	0.152
MRPL54	506	394	487	251	515	446	354	287	396	532	624	663	404	369	417	418	401	406	518	402	574	499	440	428	439.87	397	408	498	456	1.254	0.326	0.00162541	0.0219985	0.0079	0.0039	0.0052	0.0052	TRUE	0.1643
ASF1B	1132	1004	1086	529	1070	922	723	724	746	1117	1508	1649	903	941	931	881	834	840	1059	1015	1082	1048	1063	1065	971.82	925	852	1052	1059	1.137	0.186	0.00167501	0.0225177	0	0.0024	0.0014	0.0014	TRUE	0.0056
MAZ	15476	13175	14980	9607	18358	16627	10048	9124	10009	13576	17695	18595	12350	12351	12838	15994	14308	15140	14717	12793	14515	12738	12473	12015	13519.3	12513	15147	14008	12409	1.119	0.163	0.00168386	0.0225744	0.0024	0.0013	0.0018	0.0018	TRUE	0.0352
IKBIP	948	822	889	424	951	802	571	652	604	900	1188	1313	756	771	762	706	741	730	836	914	876	844	837	848	801.92	763	726	875	843	1.148	0.199	0.0017335	0.0229738	0	0.0027	0.0015	0.0015	TRUE	0.009
PDIA4	4137	3520	3808	1766	3534	3171	2444	2508	2529	3588	4814	5264	3301	3300	3264	2940	2754	2887	3580	3517	3668	3367	3393	3401	3280.94	3288	2860	3588	3387	1.091	0.126	0.00172982	0.0229738	0	0.0015	0.0008	0.0008	TRUE	0.0068
RNASET2	1271	1198	1150	931	1878	1707	821	818	848	1197	1564	1609	1014	1123	986	1550	1464	1554	1202	1147	1230	1123	1102	1040	1211.27	1041	1523	1193	1088	1.147	0.198	0.00173525	0.0229738	0.0014	0.0022	0.0019	0.0019	TRUE	0.0278
MXRA7	1646	1403	1497	731	1534	1351	1036	1070	951	1410	1869	2117	1313	1315	1283	1217	1196	1230	1517	1500	1379	1323	1317	1368	1329.96	1304	1214	1465	1336	1.124	0.169	0.00175304	0.0231374	0	0.0021	0.0013	0.0013	TRUE	0.0158
STOM	1260	916	1032	531	1202	1093	704	798	730	1048	1339	1597	1005	859	884	884	937	995	1031	1119	1059	983	944	1032	977.7	916	939	1070	986	1.166	0.222	0.00176229	0.0231876	0.0026	0.0024	0.0025	0.0025	TRUE	0.0442
LAPTM4A	2482	1976	2281	1202	2530	2105	1547	1484	1454	2242	2892	3321	1981	1852	1955	2001	1972	1917	2266	2081	2109	2104	2038	2146	2035.06	1929	1963	2152	2096	1.115	0.156	0.00176614	0.0232024	0.0006	0.0018	0.0012	0.0012	TRUE	0.0129
TRIAP1	784	660	706	279	774	632	487	511	525	724	985	1088	626	619	605	464	603	575	713	717	761	679	694	703	646.7	617	547	730	692	1.185	0.244	0.00180973	0.0236655	0.002	0.003	0.0027	0.0027	TRUE	0.0799
APOC1	361	314	375	189	404	319	263	271	239	354	455	483	288	294	321	315	315	290	385	380	347	332	321	312	325.05	301	307	371	322	1.23	0.299	0.00181492	0.023678	0	0.0049	0.0033	0.0033	TRUE	0.0197
ATP5D	1684	1420	1567	1079	1884	1694	1189	975	1140	1433	1876	1907	1344	1331	1343	1796	1468	1542	1741	1367	1653	1345	1322	1232	1457.17	1339	1602	1587	1300	1.185	0.244	0.00182614	0.0237706	0.0062	0.002	0.0037	0.0037	TRUE	0.0887
UBALD2	1041	912	974	469	860	771	743	637	684	1041	1289	1316	831	855	835	781	670	702	1088	893	992	977	909	850	865.21	840	718	991	912	1.179	0.238	0.00184932	0.0240355	0.0035	0.0026	0.003	0.003	TRUE	0.0446
TXNDC12	2017	1650	1732	953	2031	1810	1180	1267	1161	1902	2515	2640	1610	1547	1484	1587	1583	1648	1728	1777	1684	1785	1773	1706	1659.17	1547	1606	1730	1755	1.118	0.161	0.00188433	0.0242682	0	0.0019	0.0012	0.0012	TRUE	0.0078
H3F3AP4	549	515	566	291	554	476	388	434	352	510	693	809	438	483	485	484	432	433	568	609	510	479	488	523	494.39	469	450	562	497	1.202	0.265	0.00192551	0.0246866	0.0019	0.0036	0.0031	0.0031	TRUE	0.0376
TTC19	1404	1140	1221	979	1988	1754	808	883	853	1128	1606	1733	1120	1069	1046	1630	1549	1597	1183	1238	1237	1058	1132	1120	1248.38	1078	1592	1219	1103	1.13	0.177	0.00200259	0.0254449	0	0.0021	0.0014	0.0014	TRUE	0.0072
H2AFY2	1220	994	1094	720	1473	1258	740	741	758	983	1305	1431	974	932	938	1199	1148	1145	1084	1039	1099	922	920	925	1027	948	1164	1074	922	1.133	0.18	0.00201877	0.0256122	0	0.0023	0.0013	0.0013	TRUE	0.0049
PCBD1	597	471	534	384	719	626	369	397	372	516	747	759	476	442	458	639	560	570	540	557	539	484	527	490	523.58	459	590	545	500	1.189	0.25	0.00203505	0.0257052	0	0.0035	0.0025	0.0025	TRUE	0.0252
ERGIC3	3823	3363	3550	2336	4885	4440	2261	2366	2397	3484	4614	4999	3051	3153	3042	3889	3807	4043	3312	3317	3476	3269	3252	3230	3403.46	3082	3913	3368	3250	1.093	0.128	0.00204303	0.0257663	0.0003	0.0015	0.0009	0.0009	TRUE	0.0055
RPS5	17493	15127	16605	9163	19812	16481	10978	10114	11555	16311	21181	22395	13959	14181	14231	15254	15441	15007	16079	14181	16757	15304	14930	14470	14983	14124	15234	15672	14901	1.11	0.15	0.00208432	0.0260555	0.002	0.0012	0.0016	0.0016	TRUE	0.0424
POLR1D	2362	2066	2025	1597	3517	3017	1392	1543	1390	2054	2900	2968	1885	1937	1735	2659	2741	2747	2039	2164	2016	1927	2044	1918	2150.94	1852	2716	2073	1963	1.119	0.163	0.00210015	0.0261765	0.0011	0.0017	0.0014	0.0014	TRUE	0.0184
CAMTA1	954	821	849	455	958	869	588	618	600	823	1120	1303	761	770	728	757	747	791	861	867	870	772	789	842	796.28	753	765	866	801	1.15	0.202	0.00210658	0.026212	0	0.0027	0.0017	0.0017	TRUE	0.0123
TBCB	1264	1112	1231	751	1528	1215	800	807	855	1207	1588	1642	1009	1042	1055	1250	1191	1106	1172	1132	1240	1132	1119	1061	1125.8	1035	1182	1181	1104	1.141	0.19	0.00211989	0.0262687	0.0009	0.0022	0.0017	0.0017	TRUE	0.0189
LSM7	1101	991	1129	531	1044	902	751	679	808	1086	1409	1532	879	929	968	884	814	821	1100	952	1172	1019	993	990	960	925	840	1075	1001	1.162	0.216	0.00214502	0.0265415	0.0023	0.0024	0.0024	0.0024	TRUE	0.0597
HAUS4	454	414	381	374	911	741	283	314	309	405	548	564	362	388	327	623	710	675	414	440	448	380	386	364	459.82	359	669	434	377	1.211	0.276	0.0021881	0.0270352	0.0014	0.0038	0.003	0.003	TRUE	0.0356
H1FX	5314	4731	5445	3055	4870	4474	4298	3659	3923	4577	5907	5992	4241	4435	4667	5086	3796	4074	6295	5130	5689	4294	4164	3872	4645.18	4448	4319	5705	4110	1.283	0.359	0.0022357	0.0273987	0.0097	0.0014	0.0046	0.0097	TRUE	0.1452
TMA7	1635	1424	1658	816	1330	1215	1103	1044	1169	1524	2099	2209	1305	1335	1421	1358	1037	1106	1616	1464	1695	1430	1480	1427	1389.45	1354	1167	1592	1446	1.176	0.234	0.00223682	0.0273987	0.0061	0.002	0.0034	0.0034	TRUE	0.1115
KRT18	1017	803	996	499	995	880	643	671	620	940	1192	1329	812	753	854	831	775	801	942	941	899	882	840	859	849.01	806	802	927	860	1.15	0.201	0.00225436	0.0275342	0	0.0026	0.0018	0.0018	TRUE	0.0191
YBX1	30510	25433	28913	11220	21140	19211	18849	18057	18814	26310	34656	38494	24347	23843	24779	18679	16476	17492	27607	25319	27285	24686	24428	24872	23317.8	24323	17549	26737	24662	1.099	0.136	0.00228011	0.027769	0.0016	0.0012	0.0014	0.0014	TRUE	0.019
ZNF358	1142	976	1088	803	1450	1262	767	699	768	983	1409	1375	911	915	932	1337	1130	1149	1123	980	1114	922	993	888	1033	919	1205	1072	934	1.166	0.221	0.0023046	0.0280273	0.003	0.0023	0.0027	0.0027	TRUE	0.0482
ZNF787	800	649	757	409	672	621	555	475	564	727	911	940	638	608	649	681	524	565	813	666	818	682	642	607	657.84	632	590	766	644	1.211	0.276	0.00233354	0.0282208	0.0068	0.003	0.0043	0.0043	TRUE	0.0918
PTP4A2	4916	4060	4427	2268	4441	4065	2971	3027	2788	4096	5576	6131	3923	3806	3794	3776	3461	3701	4351	4244	4043	3843	3930	3961	3902.96	3841	3646	4213	3911	1.097	0.133	0.0023541	0.0283057	0.0006	0.0015	0.0011	0.0011	TRUE	0.0126
UQCR10	1326	1189	1277	612	1209	935	832	910	850	1317	1829	1886	1058	1115	1094	1019	942	851	1219	1276	1233	1236	1289	1219	1129.21	1089	937	1243	1248	1.141	0.191	0.00235344	0.0283057	0.0012	0.0022	0.0019	0.0019	TRUE	0.0379
IAH1	302	290	306	266	595	513	196	240	228	304	411	459	241	272	262	443	464	467	287	337	331	285	290	297	331.21	258	458	318	291	1.234	0.303	0.00237026	0.0284221	0	0.0048	0.0032	0.0032	TRUE	0.0395
RPL36	16960	14987	16711	11652	19856	17448	12165	11098	12182	16018	20453	20909	13534	14050	14322	19398	15476	15887	17818	15561	17667	15029	14417	13510	15555.6	13969	16920	17015	14319	1.218	0.285	0.00238154	0.0285149	0.0063	0.0012	0.0034	0.0063	TRUE	0.0998
PSME2	430	396	418	190	412	345	313	272	320	460	554	613	343	371	358	316	321	314	458	381	464	432	390	396	378.85	357	317	434	406	1.216	0.282	0.00239173	0.0285565	0	0.0043	0.0033	0.0033	TRUE	0.066
RMI2	760	656	659	525	1166	927	437	535	486	580	860	912	606	615	565	874	909	844	640	750	705	544	606	589	687.31	595	876	698	580	1.174	0.231	0.00238948	0.0285565	0.0014	0.0029	0.0024	0.0024	TRUE	0.0309
NDUFS6	2040	1777	2100	970	1677	1408	1377	1304	1437	2032	2793	2863	1628	1666	1800	1615	1307	1282	2017	1828	2084	1907	1969	1850	1745.99	1698	1401	1976	1909	1.164	0.219	0.00245644	0.0291878	0.0056	0.0019	0.0031	0.0031	TRUE	0.097
TMEM165	1571	1236	1509	635	1400	1271	1068	919	974	1451	1860	2105	1254	1159	1293	1057	1091	1157	1564	1289	1413	1361	1311	1360	1275.76	1235	1102	1422	1344	1.15	0.202	0.00246923	0.0292358	0.0026	0.0021	0.0023	0.0023	TRUE	0.0458
ATP5H	1594	1341	1386	792	1704	1412	899	986	1027	1425	1976	2137	1272	1257	1188	1319	1328	1286	1317	1383	1489	1337	1393	1381	1329.05	1239	1311	1396	1370	1.127	0.172	0.00250139	0.029353	0.0005	0.0021	0.0015	0.0015	TRUE	0.0202
RWDD1	1759	1409	1673	847	1803	1450	1024	1177	1053	1578	2101	2371	1404	1321	1434	1410	1405	1320	1500	1650	1527	1481	1481	1532	1455.39	1386	1378	1559	1498	1.125	0.169	0.00253984	0.0296593	0.0007	0.002	0.0015	0.0015	TRUE	0.0158
CKS2	2365	2126	2258	903	1849	1510	1441	1554	1477	2377	3104	3302	1887	1993	1935	1503	1441	1375	2111	2179	2142	2230	2188	2133	1926.5	1938	1440	2144	2184	1.106	0.146	0.00258498	0.0298994	0.0002	0.0018	0.0011	0.0011	TRUE	0.009
PITX1	1145	986	1107	552	1029	924	790	691	780	1093	1317	1370	914	924	949	919	802	841	1157	969	1131	1026	928	885	953.77	929	854	1086	946	1.168	0.224	0.00265693	0.0304011	0.0034	0.0024	0.0029	0.0029	TRUE	0.053
FAS	404	305	336	135	340	318	237	284	252	374	457	539	322	286	288	225	265	290	347	398	365	351	322	348	317.31	299	260	370	340	1.238	0.308	0.00266445	0.0304462	0.0023	0.005	0.0042	0.0042	TRUE	0.055
HN1	2456	2032	2197	1166	2350	1942	1463	1458	1512	2304	3158	3269	1960	1905	1883	1941	1832	1768	2143	2044	2193	2162	2226	2112	2014.04	1916	1847	2127	2167	1.11	0.15	0.00269575	0.0306803	0.0005	0.0018	0.0012	0.0012	TRUE	0.0101
MRPL18	2068	1858	1984	893	1740	1514	1345	1328	1263	1978	2664	2839	1650	1742	1700	1487	1356	1379	1970	1862	1832	1856	1878	1834	1712.12	1697	1407	1888	1856	1.113	0.154	0.00271285	0.0307927	0.0003	0.0019	0.0013	0.0013	TRUE	0.0122
HMG20B	2068	1711	1997	1272	2270	2072	1350	1282	1315	1863	2414	2421	1650	1604	1711	2118	1769	1887	1977	1798	1907	1748	1702	1564	1786.25	1655	1925	1894	1671	1.144	0.194	0.00271906	0.0308221	0.0029	0.0018	0.0024	0.0024	TRUE	0.0426
TFDP1	6823	5561	6421	2998	6198	5413	4194	4058	3946	5792	7805	8494	5445	5213	5503	4991	4831	4929	6143	5690	5723	5434	5502	5488	5407.58	5387	4917	5852	5475	1.086	0.119	0.00275403	0.0311355	0.0005	0.0014	0.0009	0.0009	TRUE	0.0115
GSTK1	484	421	447	371	744	599	339	306	322	437	624	632	386	395	383	618	580	545	497	429	467	410	440	408	463.14	388	581	464	419	1.196	0.258	0.0027655	0.0311824	0	0.0038	0.0027	0.0027	TRUE	0.0253
SERPINH1	751	692	686	758	1587	1444	452	508	522	694	843	951	599	649	588	1262	1237	1315	662	712	757	651	594	614	803.4	612	1271	710	620	1.162	0.217	0.00281803	0.0316489	0.0009	0.0027	0.0021	0.0021	TRUE	0.0204
TCEAL1	424	338	364	251	510	506	308	267	249	370	511	566	338	317	312	418	397	461	451	374	361	347	360	366	375.24	322	425	395	358	1.225	0.293	0.00283825	0.031834	0.0025	0.0044	0.0038	0.0038	TRUE	0.084
NOA1	1211	1013	1050	801	1584	1377	770	723	737	1027	1450	1465	966	950	900	1333	1235	1254	1128	1014	1069	964	1022	947	1065.03	939	1274	1070	978	1.14	0.188	0.00286467	0.0320038	0.0008	0.0023	0.0017	0.0017	TRUE	0.0131
FIS1	929	782	898	501	1096	863	574	559	692	873	1108	1240	741	733	770	834	854	786	841	784	1004	819	781	801	812.29	748	825	876	800	1.171	0.227	0.00289264	0.0321896	0.0031	0.0026	0.0028	0.0028	TRUE	0.0954
FTL	3505	2999	3376	1501	2626	2359	2213	2210	2237	3386	4612	4661	2797	2812	2893	2499	2047	2148	3241	3099	3244	3177	3251	3012	2851.58	2834	2231	3195	3147	1.127	0.173	0.00299889	0.0331552	0.0029	0.0016	0.0021	0.0021	TRUE	0.061
B3GALT6	886	661	895	398	712	687	597	554	576	808	1009	1098	707	620	767	663	555	626	874	777	835	758	711	709	716.84	698	615	829	726	1.186	0.246	0.00301977	0.0332304	0.0046	0.0028	0.0035	0.0035	TRUE	0.0554
MRPL57	912	782	853	481	865	775	594	594	587	936	1121	1168	728	733	731	801	674	706	870	833	851	878	790	755	779.15	731	727	851	808	1.165	0.221	0.00301403	0.0332304	0.0023	0.0027	0.0025	0.0025	TRUE	0.039
TMEM230	1313	1098	1160	627	1289	1153	809	880	737	1145	1620	1754	1048	1029	994	1044	1005	1050	1185	1234	1069	1074	1142	1133	1083.89	1024	1033	1163	1116	1.136	0.184	0.00301386	0.0332304	0.0007	0.0023	0.0017	0.0017	TRUE	0.0295
CCDC71L	294	262	301	202	434	361	229	213	192	264	369	402	235	246	258	336	338	329	335	299	278	248	260	260	285.12	246	334	304	256	1.236	0.306	0.00304475	0.033402	0	0.0054	0.0036	0.0036	TRUE	0.0435
DYNLT1	2155	1897	1998	1289	2606	2337	1332	1313	1359	1974	2625	2966	1720	1778	1712	2146	2031	2128	1951	1841	1971	1852	1850	1916	1908.08	1737	2102	1921	1873	1.106	0.146	0.00307453	0.0335696	0	0.0018	0.0011	0.0011	TRUE	0.0081
PPA1	6847	5772	6388	3708	8125	7055	3919	4301	4055	6053	8336	9329	5464	5411	5475	6173	6333	6424	5740	6031	5881	5679	5876	6028	5876.11	5450	6310	5884	5861	1.08	0.111	0.00309352	0.0336767	0.0002	0.0014	0.0008	0.0008	TRUE	0.0043
HMGN1	4278	3606	4165	1839	3713	3371	2716	2519	2716	3672	4913	5464	3414	3381	3570	3062	2894	3069	3978	3532	3939	3445	3463	3530	3439.7	3455	3008	3816	3479	1.104	0.143	0.00310404	0.0337481	0.0011	0.0015	0.0014	0.0014	TRUE	0.0259
BABAM1	1275	1016	1136	639	1257	1083	757	740	834	1122	1514	1679	1017	952	974	1064	980	986	1109	1038	1209	1053	1067	1085	1044.48	981	1010	1119	1068	1.139	0.188	0.00315449	0.0342091	0.0009	0.0023	0.0018	0.0018	TRUE	0.03
NOB1	1608	1339	1525	1083	2201	1862	975	989	1023	1439	1862	1954	1283	1255	1307	1803	1715	1695	1428	1387	1484	1350	1312	1263	1440.23	1282	1738	1433	1308	1.117	0.16	0.00315872	0.0342114	0	0.002	0.0013	0.0013	TRUE	0.0058
SHMT2	5530	4806	5344	4430	9050	8084	3557	3244	3532	4874	6544	6826	4413	4506	4580	7375	7054	7361	5210	4549	5122	4573	4613	4410	5313.71	4500	7263	4960	4532	1.102	0.14	0.00327461	0.0351979	0.0014	0.0014	0.0014	0.0014	TRUE	0.0322
BEX4	1445	1158	1312	876	1858	1648	876	845	940	1131	1534	1851	1153	1086	1124	1458	1448	1501	1283	1185	1363	1061	1081	1196	1244.97	1121	1469	1277	1113	1.138	0.187	0.00330553	0.0354855	0.0017	0.0021	0.002	0.002	TRUE	0.0266
PFDN5	2474	2050	2244	1330	2721	2464	1493	1433	1543	2198	2957	3197	1974	1922	1923	2214	2121	2244	2187	2009	2238	2062	2084	2066	2086.98	1940	2193	2145	2071	1.105	0.144	0.0034225	0.0366373	0.0003	0.0017	0.0012	0.0012	TRUE	0.0185
RPLP2	14134	12625	14457	8689	17429	14751	9116	8615	9693	13542	17236	18511	11279	11836	12390	14465	13584	13431	13352	12080	14057	12706	12149	11960	12774.1	11835	13827	13163	12272	1.112	0.153	0.00342574	0.0366373	0.0025	0.0013	0.0019	0.0019	TRUE	0.0317
CCNB1	3414	3028	3324	1625	3399	2904	2031	2222	2114	3098	4232	4681	2724	2839	2849	2705	2649	2644	2975	3116	3066	2907	2983	3024	2873.4	2804	2666	3052	2971	1.089	0.123	0.00344235	0.0367688	0	0.0016	0.0009	0.0009	TRUE	0.0038
PSMA7	3604	3096	3509	1734	3352	2931	2256	2177	2309	3518	4611	4863	2876	2902	3007	2887	2613	2669	3304	3052	3349	3301	3250	3142	3029.35	2928	2723	3235	3231	1.105	0.143	0.0034768	0.0370438	0.0011	0.0016	0.0014	0.0014	TRUE	0.0151
GLRX5	1644	1335	1526	671	1368	1156	1014	1024	975	1596	2069	2125	1312	1252	1308	1117	1066	1053	1485	1436	1414	1497	1458	1373	1314.25	1291	1079	1445	1443	1.119	0.163	0.00352513	0.0374173	0	0.0021	0.0014	0.0014	TRUE	0.0112
KIAA0101	1313	1098	1141	693	1561	1286	813	811	766	1156	1603	1735	1048	1029	978	1154	1217	1171	1191	1137	1111	1085	1130	1121	1114.22	1018	1181	1146	1112	1.125	0.17	0.00353939	0.0374613	0	0.0022	0.0014	0.0014	TRUE	0.0073
MRPL52	856	717	841	434	879	735	562	520	600	919	1099	1170	683	672	721	723	685	669	823	729	870	862	775	756	747.35	692	692	807	798	1.166	0.222	0.00354679	0.0374613	0.0024	0.0028	0.0027	0.0027	TRUE	0.0428
PGRMC1	4210	3534	3770	1792	3942	3430	2438	2503	2570	3619	5000	5629	3360	3313	3231	2983	3072	3123	3571	3510	3727	3396	3524	3637	3370.58	3301	3059	3603	3519	1.091	0.126	0.00354622	0.0374613	0.0005	0.0015	0.001	0.001	TRUE	0.0055
GRHPR	1366	1121	1172	1003	1912	1689	835	834	839	1264	1680	1584	1090	1051	1004	1670	1490	1538	1223	1169	1217	1186	1184	1023	1237.17	1048	1566	1203	1131	1.147	0.198	0.00362871	0.0381485	0.0026	0.0021	0.0023	0.0023	TRUE	0.0435
PGD	2218	1889	2040	1317	2609	2283	1333	1365	1353	2036	2577	2850	1770	1771	1748	2193	2033	2079	1952	1914	1962	1910	1816	1841	1915.89	1763	2102	1943	1856	1.102	0.14	0.00364931	0.0382593	0	0.0018	0.0011	0.0011	TRUE	0.0074
RPN1	7191	5924	6460	3113	6441	5537	4229	4303	4063	6387	8828	9372	5738	5554	5536	5182	5020	5042	6194	6033	5892	5993	6223	6055	5705.27	5609	5081	6040	6090	1.077	0.106	0.00367513	0.0384827	0.0002	0.0014	0.0008	0.0008	TRUE	0.003
GAS5	4654	4210	4684	2960	6952	5945	2944	2929	3140	3892	5471	6159	3714	3947	4014	4928	5418	5413	4312	4107	4554	3652	3856	3979	4324.53	3892	5253	4324	3829	1.111	0.152	0.00369606	0.0386427	0.0019	0.0014	0.0017	0.0017	TRUE	0.0168
GID8	2135	1797	2039	1093	2300	1992	1301	1355	1274	1982	2528	2729	1704	1685	1747	1820	1793	1814	1906	1900	1848	1860	1782	1763	1801.64	1712	1809	1885	1802	1.101	0.138	0.00369949	0.0386427	0	0.0018	0.001	0.001	TRUE	0.0045
PTDSS2	245	221	249	144	251	211	173	183	190	184	310	323	196	207	213	240	196	192	253	257	276	173	219	209	219.08	205	209	262	200	1.276	0.351	0.00370686	0.0386721	0.0034	0.0067	0.0057	0.0057	TRUE	0.0703
NT5C3B	2895	2507	2651	1444	2888	2677	1788	1733	1774	2657	3603	3883	2310	2350	2272	2404	2251	2438	2619	2430	2573	2493	2540	2509	2432.31	2311	2364	2541	2514	1.099	0.137	0.00371836	0.0387447	0.0005	0.0017	0.0011	0.0011	TRUE	0.0119
FAM210B	865	746	716	460	1044	878	508	591	515	677	959	1056	690	699	614	766	814	799	744	829	747	635	676	682	724.61	668	793	773	664	1.159	0.212	0.00376511	0.039136	0.0013	0.0028	0.0023	0.0023	TRUE	0.0298
METTL9	2185	1854	1939	1187	2451	2242	1290	1409	1281	1791	2473	2873	1744	1738	1662	1976	1910	2041	1889	1976	1858	1680	1743	1856	1839.5	1715	1976	1908	1760	1.113	0.154	0.00384009	0.039625	0.0009	0.0018	0.0014	0.0014	TRUE	0.0142
NDUFA11	2742	2260	2608	1407	2646	2159	1673	1675	1823	2716	3522	3488	2188	2119	2235	2342	2062	1966	2450	2349	2644	2548	2483	2254	2303.31	2181	2123	2481	2428	1.137	0.186	0.00386167	0.0397514	0.0036	0.0017	0.0025	0.0025	TRUE	0.045
NAA38	1030	934	1067	569	1083	1007	739	640	724	1052	1398	1411	822	876	914	947	844	917	1082	897	1050	987	985	912	936.18	871	903	1010	961	1.16	0.214	0.00391084	0.0400701	0.0033	0.0024	0.0028	0.0028	TRUE	0.0568
TRMT112	1928	1706	2014	960	1961	1729	1264	1198	1340	1922	2474	2650	1539	1599	1726	1598	1528	1574	1851	1680	1943	1803	1744	1712	1691.56	1621	1567	1825	1753	1.125	0.17	0.00391146	0.0400701	0.0016	0.0019	0.0019	0.0019	TRUE	0.0293
BCKDHA	708	609	629	444	776	653	467	433	473	612	824	867	565	571	539	739	605	595	684	607	686	574	581	560	608.82	558	646	659	572	1.18	0.239	0.00392675	0.0401545	0.0029	0.0031	0.0031	0.0031	TRUE	0.0779
DGCR6L	518	390	431	348	656	584	296	319	339	446	585	617	413	366	369	579	511	532	434	447	492	418	412	399	447.72	383	541	458	410	1.193	0.255	0.003948	0.0401545	0.001	0.0039	0.0029	0.0029	TRUE	0.0292
TMEM106C	2440	2079	2310	1269	2746	2298	1450	1485	1545	2331	3085	3251	1947	1949	1980	2113	2140	2092	2124	2082	2241	2187	2175	2101	2094.15	1959	2115	2149	2154	1.097	0.134	0.00392968	0.0401545	0	0.0017	0.001	0.001	TRUE	0.0084
PRELID1	2646	2179	2493	988	1992	1852	1760	1509	1647	2463	3248	3492	2111	2043	2137	1645	1553	1686	2578	2116	2389	2311	2289	2256	2092.78	2097	1628	2361	2285	1.125	0.17	0.00401732	0.0405688	0.0023	0.0017	0.002	0.002	TRUE	0.05
USMG5	1218	1084	1173	480	843	738	810	801	768	1144	1669	1758	972	1016	1005	799	657	672	1186	1123	1114	1073	1176	1136	994.21	998	709	1141	1128	1.144	0.194	0.00413102	0.0414709	0.0019	0.0024	0.0022	0.0022	TRUE	0.0592
PSMA6	1708	1436	1586	777	1723	1444	1005	1099	1027	1646	2106	2355	1363	1346	1359	1294	1343	1315	1472	1541	1489	1544	1484	1522	1422.71	1356	1317	1501	1517	1.107	0.146	0.00415337	0.0416462	0	0.002	0.0011	0.0011	TRUE	0.0033
MAF1	1363	1056	1333	479	962	895	889	802	866	1218	1655	1762	1088	990	1142	797	750	815	1302	1125	1256	1143	1167	1138	1059.38	1073	787	1228	1149	1.142	0.192	0.00429574	0.0427215	0.0022	0.0023	0.0023	0.0023	TRUE	0.0324
IGFBP2	550	515	583	412	790	717	413	352	411	495	608	632	439	483	500	686	616	653	605	494	596	464	429	408	530.97	474	652	565	434	1.192	0.254	0.00431086	0.0428218	0.0037	0.0034	0.0035	0.0035	TRUE	0.0711
EPB41L4A-AS1	800	703	798	614	1261	1124	520	510	569	670	986	1161	638	659	684	1022	983	1023	762	715	825	629	695	750	782.12	660	1009	767	691	1.162	0.216	0.00432591	0.0428714	0.0023	0.0027	0.0025	0.0025	TRUE	0.0347
PSMC3	3132	2717	3022	1557	3215	2805	1968	1887	1950	3085	4028	4234	2499	2547	2590	2592	2506	2554	2882	2646	2828	2895	2839	2736	2676.17	2545	2551	2785	2823	1.094	0.13	0.00444437	0.0437905	0.0004	0.0016	0.0011	0.0011	TRUE	0.0117
ATP5O	3536	3050	3293	1749	4014	3313	2130	2190	2103	3244	4502	4746	2822	2859	2822	2912	3128	3017	3120	3071	3050	3044	3173	3066	3006.99	2834	3019	3080	3094	1.087	0.12	0.00448016	0.0439549	0	0.0016	0.0009	0.0009	TRUE	0.0062
HIGD2A	991	919	1031	675	1216	960	671	674	707	985	1284	1360	791	862	884	1124	948	874	983	945	1025	924	905	879	928.56	846	982	984	903	1.165	0.22	0.00448172	0.0439549	0.004	0.0025	0.0031	0.0031	TRUE	0.0831
PHGDH	5802	5186	5651	7350	16052	13520	3506	3535	3909	5237	6558	7038	4630	4862	4843	12236	12511	12311	5135	4957	5669	4914	4623	4547	6769.72	4778	12353	5254	4695	1.1	0.137	0.00447891	0.0439549	0.0016	0.0013	0.0014	0.0014	TRUE	0.0291
C7orf73	968	801	911	505	1024	889	547	637	663	793	1183	1297	772	751	781	841	798	809	801	893	962	744	834	838	818.68	768	816	885	805	1.153	0.205	0.00453764	0.044401	0.0019	0.0026	0.0024	0.0024	TRUE	0.0402
SURF2	421	375	453	270	567	462	308	288	296	453	580	606	336	352	388	449	442	421	451	404	429	425	409	392	408.12	359	437	428	409	1.194	0.256	0.00457162	0.044631	0	0.0041	0.003	0.003	TRUE	0.0307
MPST	1656	1519	1679	858	1527	1388	1212	1013	1134	1514	2010	2073	1321	1424	1439	1428	1190	1264	1775	1420	1645	1421	1417	1339	1423.64	1395	1294	1613	1392	1.157	0.21	0.00466379	0.0452712	0.005	0.002	0.0032	0.0032	TRUE	0.066
SURF1	241	213	237	153	320	289	177	168	169	236	316	335	192	200	203	255	249	263	259	236	245	221	223	216	230.24	198	256	247	220	1.243	0.314	0.00467644	0.0453093	0	0.0064	0.0038	0.0038	TRUE	0.0106
ACP1	2789	2344	2564	1352	2899	2435	1639	1739	1630	2551	3282	3691	2226	2197	2197	2251	2259	2217	2401	2438	2364	2394	2313	2385	2303.54	2207	2242	2401	2364	1.088	0.122	0.0046962	0.0454304	0	0.0017	0.0008	0.0008	TRUE	0.0022
NACA	20577	17632	18397	9988	21594	18061	11561	12723	11823	18527	24489	26781	16420	16530	15767	16628	16830	16445	16933	17840	17146	17383	17262	17304	16874	16239	16634	17306	17316	1.066	0.092	0.00470232	0.045438	0.0003	0.0012	0.0007	0.0007	TRUE	0.0045
ENSA	4078	3545	3952	1899	3884	3336	2499	2437	2626	3977	5074	5579	3254	3323	3387	3161	3027	3038	3660	3417	3808	3732	3577	3605	3415.75	3321	3075	3628	3638	1.092	0.127	0.00477815	0.045962	0.0007	0.0015	0.0011	0.0011	TRUE	0.0159
YARS	5971	5226	5644	4578	9536	8053	3390	3810	3695	5170	6997	7326	4765	4899	4837	7621	7432	7333	4965	5342	5359	4851	4932	4733	5589.15	4834	7462	5222	4839	1.081	0.112	0.00482906	0.0462948	0.0004	0.0014	0.0009	0.0009	TRUE	0.0112
DRAM2	1483	1217	1334	813	1640	1432	864	992	844	1281	1748	1870	1183	1141	1143	1353	1278	1304	1265	1391	1224	1202	1232	1208	1243.82	1156	1312	1293	1214	1.119	0.162	0.00490859	0.0470043	0.0003	0.0021	0.0015	0.0015	TRUE	0.0262
HEBP2	1164	1043	1039	536	1249	1078	689	762	750	1039	1474	1507	929	978	890	892	973	982	1009	1068	1088	975	1039	974	983.11	932	949	1055	996	1.132	0.179	0.00507313	0.0480396	0.0008	0.0024	0.0018	0.0018	TRUE	0.0131
BAX	1404	1267	1425	686	1305	1140	920	868	1005	1385	1823	1874	1120	1188	1221	1142	1017	1038	1347	1217	1457	1300	1285	1211	1212	1176	1066	1340	1265	1.14	0.188	0.0050974	0.0481622	0.0026	0.0022	0.0024	0.0024	TRUE	0.0392
SUPT4H1	1027	876	957	471	1020	844	646	647	636	968	1223	1413	820	821	820	784	795	768	946	907	922	908	862	913	855.63	820	782	925	894	1.128	0.173	0.00510349	0.0481663	0	0.0026	0.0015	0.0015	TRUE	0.0062
STXBP2	391	364	411	273	529	486	274	281	278	421	561	570	312	341	352	454	412	443	401	394	403	395	395	368	389.34	335	436	399	386	1.193	0.255	0.00520258	0.0488308	0	0.0043	0.0029	0.0029	TRUE	0.0221
HOXD13	1305	1101	1204	585	1188	1065	742	826	864	1241	1541	1692	1041	1032	1032	974	926	970	1087	1158	1253	1164	1086	1093	1068.06	1035	957	1166	1114	1.126	0.172	0.00527868	0.0492853	0.0006	0.0023	0.0017	0.0017	TRUE	0.0251
NANS	1266	965	1126	537	1075	931	751	777	729	1211	1683	1755	1010	905	965	894	838	848	1100	1089	1057	1136	1186	1134	1013.55	960	860	1082	1152	1.126	0.171	0.00534023	0.0494684	0	0.0024	0.0016	0.0016	TRUE	0.0148
NAP1L1	21599	18083	18893	11590	25682	22091	12095	13896	12107	18404	25093	28190	17236	16953	16192	19295	20016	20115	17715	19484	17558	17268	17687	18214	18144.4	16794	19809	18252	17723	1.087	0.12	0.00542736	0.049907	0.0013	0.0012	0.0013	0.0013	TRUE	0.0213
ZNHIT1	1151	1012	1101	591	1166	1104	773	695	743	1046	1414	1529	918	949	944	984	909	1005	1132	974	1078	981	997	988	988.25	937	966	1061	989	1.133	0.18	0.00542863	0.049907	0.0009	0.0024	0.0019	0.0019	TRUE	0.0307
