# Supplementary material for: Transcriptomic Profiling of In Vitro Tumor-Stromal Cell Paracrine Crosstalk Identifies Involvement of the Integrin Signaling Pathway in the Pathogenesis of Mesenteric Fibrosis in Human Small Intestinal Neuroendocrine Neoplasms
Source: Front Oncol. 2021 Feb 24;11:629665. doi: 10.3389/fonc.2021.629665 (PMC7943728; doi:10.3389/fonc.2021.629665)
Supplement: Supplementary Table 11 — Differentially expressed genes (upregulated) in HEK293 cells exposed to P-STS conditioned media using RNA sequencing analysis. [file Table_11.xlsx]

## Sheet: Table S11
Id	4_HEK_SFM1	5_HEK_SFM2	6_HEK_SFM3	1_HEK_CM1	2_HEK_CM2	3_HEK_CM3	7_HEK_KCM1	8_HEK_KCM2	9_HEK_KCM3	10_HEK_PCM1	11_HEK_PCM2	12_HEK_PCM3	norm.4_HEK_SFM1	norm.5_HEK_SFM2	norm.6_HEK_SFM3	norm.1_HEK_CM1	norm.2_HEK_CM2	norm.3_HEK_CM3	norm.7_HEK_KCM1	norm.8_HEK_KCM2	norm.9_HEK_KCM3	norm.10_HEK_PCM1	norm.11_HEK_PCM2	norm.12_HEK_PCM3	baseMean	HEK_SFM	HEK_CM	HEK_KCM	HEK_PCM	FoldChange	log2FoldChange	pvalue	padj	dispGeneEst	dispFit	dispMAP	dispersion	betaConv	maxCooks
TFRC	5208	4304	5494	869	2044	1800	2311	2258	2211	3070	4024	4999	4156	4035	4709	1447	1593	1639	3385	3166	3206	2881	2836	3230	3023.53	4300	1560	3252	2982	0.694	-0.527	5.34587e-17	3.94418e-13	0.0038	0.0016	0.0026	0.0026	TRUE	0.0421
EPPK1	578	545	527	322	671	603	255	252	223	352	466	464	461	511	452	536	523	549	373	353	323	330	328	300	420.06	475	536	350	319	0.672	-0.572	9.87852e-12	3.64419e-08	0	0.004	0.003	0.003	TRUE	0.0253
PLEC	2957	2848	2908	1629	3380	2687	1362	1393	1383	2191	2653	2550	2360	2670	2492	2712	2634	2447	1995	1953	2006	2056	1870	1648	2236.82	2507	2598	1985	1858	0.74	-0.434	9.56145e-11	2.35148e-07	0.004	0.0017	0.0029	0.0029	TRUE	0.0602
HSPG2	859	891	709	617	1353	1067	393	401	325	529	659	627	685	835	608	1027	1055	972	576	562	471	496	465	405	679.73	709	1018	536	455	0.641	-0.642	1.50072e-10	2.76807e-07	0.0109	0.0029	0.0058	0.0058	TRUE	0.1406
ABCA2	1329	1273	1372	913	1818	1690	729	647	634	961	1220	1286	1061	1193	1176	1520	1417	1539	1068	907	919	902	860	831	1116.03	1143	1492	965	864	0.755	-0.405	1.90308e-09	2.08764e-06	0.0026	0.0022	0.0025	0.0025	TRUE	0.0511
LAMA5	2157	2229	2211	1654	3441	2805	1143	1072	1038	1607	2048	1882	1721	2090	1895	2754	2682	2554	1674	1503	1505	1508	1444	1216	1878.77	1902	2663	1561	1389	0.73	-0.455	1.98068e-09	2.08764e-06	0.0059	0.0018	0.0036	0.0036	TRUE	0.0733
NOTCH3	741	711	693	704	1392	1087	426	348	337	499	587	608	591	667	594	1172	1085	990	624	488	489	468	414	393	664.49	617	1082	534	425	0.687	-0.542	4.42344e-09	4.07952e-06	0.0079	0.003	0.0046	0.0046	TRUE	0.1252
SPTBN2	1592	1419	1556	868	1816	1516	738	738	755	1182	1411	1634	1270	1330	1334	1445	1415	1380	1081	1035	1095	1109	995	1056	1212.09	1311	1413	1070	1053	0.802	-0.318	7.88907e-09	6.46729e-06	0.0005	0.0022	0.0015	0.0015	TRUE	0.0141
COL4A2	4663	4317	4490	3215	6638	5559	2348	2104	2321	3506	4392	4535	3721	4047	3848	5352	5174	5062	3439	2950	3366	3290	3096	2930	3856.21	3872	5196	3252	3105	0.801	-0.319	1.34521e-08	9.02268e-06	0.0027	0.0015	0.002	0.002	TRUE	0.0401
PLXND1	1053	943	989	613	1282	1180	576	557	541	725	975	1001	840	884	848	1021	999	1074	844	781	785	680	687	647	840.8	857	1031	803	671	0.783	-0.353	1.3399e-08	9.02268e-06	0	0.0026	0.0017	0.0017	TRUE	0.0113
H6PD	646	628	571	529	1259	1003	301	337	319	390	584	608	516	589	489	881	981	913	441	473	463	366	412	393	576.27	531	925	459	390	0.737	-0.44	7.86446e-08	4.83533e-05	0.0027	0.0033	0.0031	0.0031	TRUE	0.0511
LAMB2	967	964	1010	962	1883	1625	516	536	534	750	902	996	772	904	866	1602	1468	1480	756	752	774	704	636	644	946.21	847	1517	761	661	0.78	-0.359	1.68434e-07	8.87647e-05	0.0021	0.0024	0.0023	0.0023	TRUE	0.037
COL4A1	2814	2565	2606	1709	3945	3154	1391	1372	1412	2092	2673	3001	2246	2405	2233	2845	3075	2872	2037	1924	2048	1963	1884	1939	2289.17	2295	2931	2003	1929	0.841	-0.251	2.79154e-07	0.000137306	0.0009	0.0017	0.0013	0.0013	TRUE	0.0119
COL3A1	364	321	293	361	763	621	182	179	183	217	258	323	290	301	251	601	595	565	267	251	265	204	182	209	331.73	281	587	261	198	0.705	-0.504	3.97717e-07	0.000183397	0	0.0048	0.0037	0.0037	TRUE	0.0486
CPNE7	497	406	599	351	701	700	196	198	242	330	434	403	397	381	513	584	546	637	287	278	351	310	306	260	404.19	430	589	305	292	0.677	-0.563	6.50312e-07	0.000252526	0.0121	0.0041	0.0069	0.0069	TRUE	0.1666
PKD1	1690	1545	1771	1066	2044	1879	865	765	847	1275	1647	1720	1349	1448	1518	1775	1593	1711	1267	1073	1228	1196	1161	1111	1369.16	1438	1693	1189	1156	0.803	-0.316	1.01316e-06	0.000355955	0.0027	0.002	0.0024	0.0024	TRUE	0.0442
SOX4	3100	2636	2866	1948	4151	3328	1765	1837	1775	2305	2936	3351	2474	2471	2456	3243	3235	3030	2585	2576	2574	2163	2069	2165	2586.85	2467	3169	2578	2132	0.864	-0.211	9.65004e-07	0.000355955	0	0.0016	0.001	0.001	TRUE	0.0094
SDK2	772	745	670	350	741	534	361	367	340	543	660	603	616	698	574	583	578	486	529	515	493	509	465	390	536.32	629	549	512	455	0.72	-0.474	1.09692e-06	0.000367868	0.0085	0.0034	0.0053	0.0053	TRUE	0.0955
AGRN	2864	2439	2657	1958	3754	3369	1642	1443	1495	2159	2538	2575	2285	2287	2277	3260	2926	3068	2405	2023	2168	2026	1789	1664	2348.09	2283	3085	2199	1826	0.799	-0.325	1.43299e-06	0.000422904	0.0045	0.0017	0.0029	0.0029	TRUE	0.054
MALAT1	523	518	622	459	965	752	168	223	223	404	411	525	417	486	533	764	752	685	246	313	323	379	290	339	460.59	479	734	294	336	0.7	-0.514	1.42763e-06	0.000422904	0.0111	0.0038	0.0062	0.0062	TRUE	0.1099
DDX17	8434	7404	8049	3752	8085	7119	4360	4477	4254	6574	8454	9655	6730	6941	6898	6246	6301	6482	6386	6277	6169	6168	5959	6238	6399.79	6856	6343	6277	6122	0.893	-0.163	2.56041e-06	0.000699655	0.0002	0.0013	0.0007	0.0007	TRUE	0.0034
EPAS1	639	536	597	228	515	426	320	312	289	422	553	631	510	502	512	380	401	388	469	437	419	396	390	408	434.3	508	390	442	398	0.783	-0.352	3.54418e-06	0.000933891	0	0.0039	0.0024	0.0024	TRUE	0.0159
IRS2	3671	3360	3517	1214	2330	1916	1992	1912	1811	2842	3573	3724	2929	3150	3014	2021	1816	1745	2918	2681	2626	2667	2518	2406	2540.94	3031	1861	2742	2530	0.834	-0.261	4.44068e-06	0.00112977	0.0027	0.0016	0.002	0.002	TRUE	0.0307
LTBP4	1720	1504	1589	1846	3547	3038	1040	881	959	1242	1639	1553	1373	1410	1362	3073	2765	2766	1523	1235	1391	1165	1155	1003	1685.14	1382	2868	1383	1108	0.801	-0.32	5.56322e-06	0.00128267	0.0044	0.0019	0.0029	0.0029	TRUE	0.0526
FOXK1	2469	2479	2393	1050	2457	1893	1216	1242	1249	1996	2393	2522	1970	2324	2051	1748	1915	1724	1781	1741	1811	1873	1687	1630	1854.56	2115	1796	1778	1730	0.817	-0.291	8.43711e-06	0.00183085	0.0034	0.0018	0.0027	0.0027	TRUE	0.0449
NLGN2	761	694	812	488	887	791	395	367	377	568	708	790	607	651	696	812	691	720	579	515	547	533	499	510	613.34	651	741	547	514	0.789	-0.342	8.7434e-06	0.00184311	0.0024	0.0031	0.0029	0.0029	TRUE	0.0352
NBEAL2	780	689	856	395	802	701	335	378	364	579	778	764	622	646	734	658	625	638	491	530	528	543	548	494	588.06	667	640	516	528	0.791	-0.339	9.06129e-06	0.00185706	0.0022	0.0032	0.0028	0.0028	TRUE	0.0452
RAI1	1486	1299	1353	529	1036	879	643	629	630	1147	1342	1437	1186	1218	1160	881	807	800	942	882	914	1076	946	928	978.3	1188	829	913	983	0.826	-0.276	1.36217e-05	0.00271623	0.0018	0.0024	0.0022	0.0022	TRUE	0.0385
COL18A1	1558	1506	1642	1197	2486	2159	841	692	914	1215	1465	1606	1243	1412	1407	1993	1938	1966	1232	970	1326	1140	1033	1038	1391.37	1354	1966	1176	1070	0.79	-0.341	1.87171e-05	0.00363408	0.0071	0.002	0.0039	0.0039	TRUE	0.1402
MRC2	426	394	389	529	1001	923	257	233	223	314	377	347	340	369	333	881	780	840	376	327	323	295	266	224	446.25	347	834	342	262	0.748	-0.419	1.96391e-05	0.00369243	0.0051	0.0039	0.0042	0.0042	TRUE	0.0937
NCOR2	4044	3604	3719	1866	3736	2828	1908	1836	1845	3113	3833	3887	3227	3379	3187	3106	2912	2575	2795	2574	2676	2921	2702	2511	2880.42	3264	2864	2682	2711	0.83	-0.269	2.05191e-05	0.00369243	0.0038	0.0016	0.0026	0.0026	TRUE	0.0477
TUBGCP6	939	776	1027	489	852	869	382	382	424	690	858	885	749	727	880	814	664	791	559	536	615	647	605	572	680.03	785	756	570	608	0.772	-0.373	2.02007e-05	0.00369243	0.0066	0.0029	0.0043	0.0043	TRUE	0.0732
ITPR3	1231	1143	1168	667	1425	1246	664	684	633	925	1262	1244	982	1072	1001	1110	1111	1135	973	959	918	868	890	804	985.11	1018	1119	950	854	0.838	-0.255	2.17794e-05	0.00382591	0	0.0024	0.0017	0.0017	TRUE	0.0169
PLCG1	2197	1912	2100	1200	2484	2155	1040	1135	1084	1663	2158	2465	1753	1792	1800	1998	1936	1962	1523	1591	1572	1560	1521	1593	1716.86	1782	1965	1562	1558	0.875	-0.193	2.25775e-05	0.00387388	0	0.0019	0.001	0.001	TRUE	0.0028
OBSL1	1730	1586	1681	1121	2132	2035	946	853	1010	1333	1678	1660	1381	1487	1441	1866	1662	1853	1386	1196	1465	1251	1183	1073	1436.77	1436	1794	1349	1169	0.813	-0.299	2.87716e-05	0.00482448	0.0044	0.002	0.0031	0.0031	TRUE	0.059
NISCH	1413	1319	1536	982	2010	1764	692	741	759	1129	1497	1470	1128	1237	1316	1635	1567	1606	1014	1039	1101	1059	1055	950	1225.47	1227	1603	1051	1021	0.832	-0.266	3.29745e-05	0.00506845	0.0023	0.0021	0.0022	0.0022	TRUE	0.031
ZNF445	803	708	734	270	729	564	343	376	329	558	752	761	641	664	629	449	568	514	502	527	477	524	530	492	543.07	645	510	502	515	0.799	-0.324	3.2491e-05	0.00506845	0.0022	0.0034	0.003	0.003	TRUE	0.0574
DOCK6	863	813	816	543	1019	968	456	423	392	663	817	768	689	762	699	904	794	881	668	593	568	622	576	496	687.78	717	860	610	565	0.786	-0.348	3.57385e-05	0.00538119	0.0054	0.0029	0.0038	0.0038	TRUE	0.069
FLNA	27638	26082	26686	14893	31766	25714	13519	13829	13888	22771	28788	29483	22055	24451	22871	24794	24758	23414	19801	19390	20141	21365	20292	19050	21865.1	23126	24322	19777	20236	0.875	-0.193	3.68424e-05	0.00543646	0.0018	0.0012	0.0015	0.0015	TRUE	0.0161
ARHGEF17	750	624	658	363	800	696	348	365	345	470	720	729	598	585	564	604	624	634	510	512	500	441	508	471	545.86	582	621	507	473	0.814	-0.296	4.51884e-05	0.00641154	0	0.0034	0.0023	0.0023	TRUE	0.0232
ZNF621	829	808	878	364	742	644	373	414	386	617	844	937	662	757	752	606	578	586	546	580	560	579	595	605	617.33	724	590	562	593	0.821	-0.284	4.80194e-05	0.00668467	0	0.0031	0.0023	0.0023	TRUE	0.0347
ARPIN	779	730	681	562	1336	1059	404	452	417	526	727	822	622	684	584	936	1041	964	592	634	605	494	512	531	683.18	630	980	610	512	0.816	-0.294	6.90442e-05	0.00849013	0.0018	0.0029	0.0025	0.0025	TRUE	0.0327
PTPRS	1678	1631	1741	1375	2646	2172	887	887	824	1355	1756	1713	1339	1529	1492	2289	2062	1978	1299	1244	1195	1271	1238	1107	1503.58	1453	2110	1246	1205	0.829	-0.271	6.90334e-05	0.00849013	0.0038	0.002	0.0027	0.0027	TRUE	0.0317
GNL3L	1432	1287	1253	413	981	757	636	658	590	1027	1207	1553	1143	1207	1074	688	765	689	932	923	856	964	851	1003	924.34	1141	714	904	939	0.823	-0.28	7.3051e-05	0.00883558	0.0034	0.0025	0.0028	0.0028	TRUE	0.042
CEP170B	1084	906	1018	491	1041	893	545	484	523	799	1030	1092	865	849	872	817	811	813	798	679	758	750	726	706	787.11	862	814	745	727	0.842	-0.248	7.88914e-05	0.00923906	0	0.0027	0.0018	0.0018	TRUE	0.0361
PNMA2	1142	989	976	707	1544	1353	649	629	605	800	1049	1196	911	927	836	1177	1203	1232	951	882	877	751	739	773	938.33	891	1204	903	754	0.846	-0.24	8.12365e-05	0.00936504	0	0.0024	0.0017	0.0017	TRUE	0.0175
MFI2	1393	1285	1396	1156	2347	2012	891	721	876	1086	1319	1452	1112	1205	1196	1924	1829	1832	1305	1011	1270	1019	930	938	1297.64	1171	1862	1195	962	0.821	-0.284	8.76269e-05	0.00994632	0.0046	0.0021	0.003	0.003	TRUE	0.1094
FLNC	1719	1499	1671	770	1542	1419	872	872	875	1362	1730	1657	1372	1405	1432	1282	1202	1292	1277	1223	1269	1278	1219	1071	1276.81	1403	1259	1256	1189	0.846	-0.242	9.86918e-05	0.0108679	0.0022	0.0021	0.0021	0.0021	TRUE	0.0474
C11orf96	1018	870	1115	342	547	606	742	682	683	728	986	1022	812	816	956	569	426	552	1087	956	991	683	695	660	766.91	861	516	1011	679	0.789	-0.342	0.000101528	0.0110067	0.0072	0.0027	0.0045	0.0045	TRUE	0.1498
NID2	559	528	446	482	1052	839	270	328	243	359	487	535	446	495	382	802	820	764	395	460	352	337	343	346	495.26	441	795	402	342	0.776	-0.365	0.000109832	0.0114132	0.0056	0.0036	0.0043	0.0043	TRUE	0.0884
EEF2K	992	991	986	569	1243	1034	490	571	518	725	1021	1140	792	929	845	947	969	941	718	801	751	680	720	737	819.11	855	952	757	712	0.835	-0.26	0.000129772	0.013298	0.0017	0.0026	0.0023	0.0023	TRUE	0.0334
MAN2C1	1273	1138	1362	856	1745	1604	670	641	690	1046	1257	1333	1016	1067	1167	1425	1360	1461	981	899	1001	981	886	861	1092.09	1083	1415	960	909	0.838	-0.255	0.000142144	0.0139832	0.0027	0.0023	0.0024	0.0024	TRUE	0.0279
ADAMTS1	2894	2616	2845	1253	2771	2450	1442	1452	1352	2330	3006	3191	2309	2452	2438	2086	2160	2231	2112	2036	1961	2186	2119	2062	2179.34	2400	2159	2036	2122	0.884	-0.178	0.000145573	0.0141321	0.0006	0.0017	0.0012	0.0012	TRUE	0.0067
SOGA1	751	792	759	301	818	579	386	363	331	540	788	758	599	742	650	501	638	527	565	509	480	507	555	490	563.7	664	555	518	517	0.78	-0.358	0.00015643	0.0149888	0.0082	0.0033	0.0051	0.0051	TRUE	0.1041
NUP210	2145	2082	1904	1391	3272	2538	1051	1127	1049	1691	2109	2137	1712	1952	1632	2316	2550	2311	1539	1580	1521	1587	1487	1381	1797.25	1765	2392	1547	1485	0.84	-0.251	0.000169756	0.0154624	0.0035	0.0018	0.0027	0.0027	TRUE	0.0511
CELSR2	1022	1018	961	566	1220	1011	530	494	469	808	1020	1039	816	954	824	942	951	921	776	693	680	758	719	671	808.72	865	938	716	716	0.828	-0.273	0.000174626	0.0157121	0.003	0.0027	0.0028	0.0028	TRUE	0.0483
CEP250	703	666	656	351	769	649	303	341	340	544	682	693	561	624	562	584	599	591	444	478	493	510	481	448	531.34	582	591	472	480	0.822	-0.283	0.000191351	0.016807	0	0.0034	0.0026	0.0026	TRUE	0.0226
TNRC18	2516	2430	2498	888	1875	1395	1342	1180	1240	2077	2469	2525	2008	2278	2141	1478	1461	1270	1966	1655	1798	1949	1740	1631	1781.3	2142	1403	1806	1773	0.827	-0.274	0.000212176	0.0179935	0.0058	0.0018	0.0035	0.0035	TRUE	0.0443
CBX5	4183	3742	3669	2534	6176	4725	2015	2211	1991	3041	4130	4549	3338	3508	3144	4219	4814	4302	2951	3100	2887	2853	2911	2939	3413.95	3330	4445	2979	2901	0.872	-0.198	0.000231978	0.0190662	0.002	0.0015	0.0018	0.0018	TRUE	0.033
ACADVL	1414	1230	1506	1016	2052	1896	747	710	842	1113	1423	1474	1128	1153	1291	1691	1599	1726	1094	996	1221	1044	1003	952	1241.64	1191	1672	1104	1000	0.839	-0.254	0.000263327	0.0206684	0.0036	0.0021	0.0027	0.0027	TRUE	0.0516
COL6A2	642	560	573	800	1473	1265	367	335	381	434	598	653	512	525	491	1332	1148	1152	538	470	553	407	422	422	664.21	509	1211	520	417	0.819	-0.287	0.000282414	0.0219331	0.0024	0.003	0.0028	0.0028	TRUE	0.0415
COL6A1	1661	1447	1581	1611	3172	2719	965	889	999	1317	1638	1648	1325	1357	1355	2682	2472	2476	1413	1247	1449	1236	1155	1065	1602.56	1346	2543	1370	1152	0.854	-0.227	0.000300729	0.022874	0.0025	0.0019	0.0022	0.0022	TRUE	0.0372
LARP4B	1765	1495	1698	629	1328	1060	892	967	836	1308	1812	1883	1408	1402	1455	1047	1035	965	1306	1356	1212	1227	1277	1217	1242.37	1422	1016	1291	1240	0.873	-0.197	0.000300181	0.022874	0.0005	0.0021	0.0015	0.0015	TRUE	0.0171
TNS3	445	442	364	276	619	527	201	232	239	309	413	406	355	414	312	459	482	480	294	325	347	290	291	262	359.41	360	474	322	281	0.78	-0.359	0.000335807	0.0250261	0.005	0.0045	0.0047	0.0047	TRUE	0.0953
PAN2	880	772	753	655	1397	1225	391	452	436	611	874	865	702	724	645	1090	1089	1115	573	634	632	573	616	559	746.08	690	1098	613	583	0.844	-0.244	0.000372842	0.0264503	0.0008	0.0028	0.0021	0.0021	TRUE	0.0193
BAHCC1	546	497	571	222	405	321	273	261	276	440	508	522	436	466	489	370	316	292	400	366	400	413	358	337	386.9	464	326	389	369	0.794	-0.334	0.000394455	0.0274556	0.0047	0.0043	0.0044	0.0044	TRUE	0.0611
PFAS	2530	2247	2482	1005	2081	1723	1235	1125	1229	2048	2542	2733	2019	2107	2127	1673	1622	1569	1809	1577	1782	1922	1792	1766	1813.69	2084	1621	1723	1827	0.875	-0.192	0.000416364	0.0287096	0.0015	0.0018	0.0017	0.0017	TRUE	0.033
SERPINF1	452	416	414	708	1430	1183	256	324	287	321	438	452	361	390	355	1179	1115	1077	375	454	416	301	309	292	551.94	369	1124	415	301	0.816	-0.293	0.00045344	0.0306925	0.0008	0.0033	0.0026	0.0026	TRUE	0.0402
ZNF37BP	1166	1048	1115	469	1078	889	521	597	547	862	1189	1291	930	982	956	781	840	809	763	837	793	809	838	834	847.79	956	810	798	827	0.866	-0.207	0.000462254	0.0310046	0	0.0026	0.0016	0.0016	TRUE	0.011
MDM4	745	673	732	314	679	550	293	341	343	509	754	827	595	631	627	523	529	501	429	478	497	478	531	534	529.47	618	518	468	514	0.836	-0.259	0.00049601	0.032723	0	0.0034	0.0025	0.0025	TRUE	0.0299
LOC642852	663	576	619	407	945	818	300	318	368	485	627	674	529	540	530	678	737	745	439	446	534	455	442	435	542.5	533	720	473	444	0.832	-0.265	0.000540379	0.0337874	0.0003	0.0034	0.0026	0.0026	TRUE	0.0714
PHKA2	800	684	734	449	1082	896	363	400	388	551	803	820	638	641	629	747	843	816	532	561	563	517	566	530	631.95	636	802	552	538	0.846	-0.241	0.000536518	0.0337874	0	0.0031	0.0021	0.0021	TRUE	0.017
PTPRU	3202	2791	2889	1997	4042	3484	1720	1659	1843	2450	3271	3367	2555	2617	2476	3325	3150	3172	2519	2326	2673	2299	2306	2175	2632.74	2549	3216	2506	2260	0.886	-0.174	0.00052702	0.0337874	0.0013	0.0016	0.0015	0.0015	TRUE	0.024
PTPRF	9805	8923	9163	4628	10118	8193	4986	4964	4945	7993	10416	10586	7824	8365	7853	7705	7886	7460	7303	6960	7171	7500	7342	6840	7517.41	8014	7684	7145	7227	0.902	-0.149	0.000562705	0.034597	0.0011	0.0013	0.0012	0.0012	TRUE	0.0136
SDC3	936	793	830	680	1496	1158	500	502	501	676	907	956	747	743	711	1132	1166	1054	732	704	727	634	639	618	800.68	734	1117	721	630	0.859	-0.22	0.000585178	0.0348181	0	0.0027	0.0018	0.0018	TRUE	0.0162
ITPRIPL2	1138	973	966	501	1091	931	590	550	535	829	1026	1197	908	912	828	834	850	848	864	771	776	778	723	773	822.16	883	844	804	758	0.858	-0.22	0.000635085	0.036895	0.0009	0.0026	0.002	0.002	TRUE	0.0251
BBS1	599	467	525	463	967	807	316	309	334	389	567	579	478	438	450	771	754	735	463	433	484	365	400	374	512.02	455	753	460	380	0.834	-0.262	0.000702171	0.0394569	0	0.0035	0.0024	0.0024	TRUE	0.0151
RRBP1	1122	950	1056	515	1025	860	563	525	523	879	1057	1170	895	891	905	857	799	783	825	736	758	825	745	756	814.6	897	813	773	775	0.862	-0.214	0.000790938	0.0425952	0.0006	0.0026	0.002	0.002	TRUE	0.0198
PIEZO1	3501	3228	3568	1711	3332	2964	1818	1637	1784	2945	3638	3629	2794	3026	3058	2848	2597	2699	2663	2295	2587	2763	2564	2345	2686.64	2959	2715	2515	2557	0.863	-0.212	0.000841607	0.0446718	0.0037	0.0016	0.0026	0.0026	TRUE	0.0355
LOC100129034	570	556	539	326	701	536	231	282	202	411	561	598	455	521	462	543	546	488	338	395	293	386	395	386	434.11	479	526	342	389	0.813	-0.299	0.000885978	0.0457115	0.004	0.0039	0.0039	0.0039	TRUE	0.104
ATF7	988	983	1007	552	1263	944	475	512	457	757	1047	1141	788	922	863	919	984	860	696	718	663	710	738	737	799.81	858	921	692	728	0.851	-0.233	0.000933549	0.0467378	0.0023	0.0027	0.0025	0.0025	TRUE	0.0304
R3HDM2	1628	1443	1480	1334	2618	2241	863	935	855	1258	1669	1710	1299	1353	1268	2221	2040	2041	1264	1311	1240	1180	1176	1105	1458.23	1307	2101	1272	1154	0.882	-0.18	0.000943879	0.0467378	0.0008	0.002	0.0015	0.0015	TRUE	0.0133
IRF2BPL	1263	1058	1125	658	1177	1053	748	660	675	932	1182	1276	1008	992	964	1095	917	959	1096	925	979	874	833	824	955.62	988	990	1000	844	0.853	-0.229	0.000962922	0.0467397	0.0029	0.0024	0.0026	0.0026	TRUE	0.0443
SCAF1	2264	2038	2363	1158	2188	1696	1336	1152	1248	1815	2259	2412	1807	1911	2025	1928	1705	1544	1957	1615	1810	1703	1592	1558	1762.96	1914	1726	1794	1618	0.845	-0.243	0.000962654	0.0467397	0.0059	0.0018	0.0035	0.0035	TRUE	0.0582
MAPK8IP3	741	599	861	494	873	867	292	279	340	574	710	717	591	562	738	822	680	789	428	391	493	539	500	463	583.11	630	764	437	501	0.793	-0.335	0.00097441	0.0469882	0.0102	0.0032	0.006	0.006	TRUE	0.132
COL14A1	476	443	409	540	1294	1040	186	239	204	366	418	455	380	415	351	899	1009	947	272	335	296	343	295	294	486.3	382	952	301	311	0.811	-0.303	0.00100911	0.0474217	0.0041	0.0036	0.0038	0.0038	TRUE	0.0541
KIAA1522	1016	849	1029	526	1133	914	548	517	546	784	1046	1027	811	796	882	876	883	832	803	725	792	736	737	664	794.61	830	864	773	712	0.857	-0.223	0.00100451	0.0474217	0.0015	0.0027	0.0023	0.0023	TRUE	0.0225
CRAMP1L	1285	1161	1231	500	1044	878	640	671	594	1037	1296	1375	1025	1088	1055	832	814	799	937	941	861	973	914	888	927.41	1056	815	913	925	0.874	-0.194	0.00104956	0.0480974	0	0.0025	0.0017	0.0017	TRUE	0.0144
ANKRD11	2947	2574	2681	1341	2798	2201	1389	1506	1408	2335	2971	3162	2352	2413	2298	2232	2181	2004	2034	2112	2042	2191	2094	2043	2166.32	2354	2139	2063	2109	0.895	-0.16	0.00108975	0.0489692	0.0009	0.0017	0.0014	0.0014	TRUE	0.0189
DENND4B	1878	1617	1845	850	1772	1517	948	951	986	1532	1940	1949	1499	1516	1581	1415	1381	1381	1388	1333	1430	1437	1367	1259	1415.77	1532	1392	1384	1354	0.883	-0.18	0.00109514	0.0489692	0.0011	0.002	0.0016	0.0016	TRUE	0.0235
CILP2	1137	1031	1118	568	1046	872	522	489	530	919	1126	1173	907	967	958	946	815	794	765	686	769	862	794	758	834.96	944	852	740	805	0.851	-0.233	0.00112689	0.0494378	0.0029	0.0026	0.0028	0.0028	TRUE	0.047
MARK4	739	635	680	465	898	796	385	368	343	582	632	765	590	595	583	774	700	725	564	516	497	546	445	494	585.81	589	733	526	495	0.838	-0.256	0.00112866	0.0494378	0.0024	0.0032	0.0029	0.0029	TRUE	0.0451
